# Supplementary material for: IMPPAT: A curated database of Indian Medicinal Plants, Phytochemistry And Therapeutics
Source: Sci Rep. 2018 Mar 12;8:4329. doi: 10.1038/s41598-018-22631-z (PMC5847565; doi:10.1038/s41598-018-22631-z)
Supplement: Supplementary file 2 — Supplementary Tables S1-S3 [file 41598_2018_22631_MOESM2_ESM.xlsx]

## Sheet: Title Page
Supplementary Tables for IMPPAT: A curated database of Indian Medicinal Plants, Phytochemistry And Therapeutics Karthikeyan Mohanraj (1,#), Bagavathy Shanmugam Karthikeyan (1,#), R.P. Vivek-Ananth (1,#), R.P. Bharath Chand (1), S.R. Aparna (2), P. Mangalapandi (1), Areejit Samal (1,*) (1) The Institute of Mathematical Sciences (IMSc), Homi Bhabha National Institute, Chennai 600113, India (2) Stel…

## Sheet: Table S1
Supplementary Table S1: List of selected keywords utilized to mine PubMed abstracts to identify associations between Indian medicinal plants and phytochemicals.
Selected keywords
isolated
extract
extracts
content
active
activity
production
isolation
found
identified
biosynthesis
extracted
constituents
constituent
obtained
accumulation
including
present
components
essential
component
suspension
derived
studied
derivatives
investigated
purified
fraction
containing
contents
contained
activities
determined
resulted
contains
analysis
derivative
concentration
yielded
concentrations
produced
characterized
fractions
composition
extraction
induced
products
analyzed
mixture
prepared
presence
contain
identification
ingredient
encoding
examined
yield
significantly
precursor
associated
evaluated
measured
determination
preparations
product
detected
accumulate
observed
produce
produces
synthesized
characterization
distribution
combination
soluble
composed
separated
predominant
reported
determine
occurring
accumulated
collected
ingredients
phytochemical
significant

## Sheet: Table S2
Supplementary Table S2: List of 1742 Indian medicinal plants with information on phytochemical composition and therapeutic uses in IMPPAT database. Of these 1742 Indian medicinal plants, 116 are in the priority list of Ministry of AYUSH, Government of India and 15 are in the red list of the International Union of Conservation of Nature (IUCN).
Serial number	Indian Medicinal Plant	Priority list of the Ministry of AYUSH, Government of India	Red list of the International Union of Conservation of Nature (IUCN)
1	Abelmoschus esculentus	No	No
2	Abelmoschus manihot	No	No
3	Abelmoschus moschatus	No	No
4	Abies pindrow	No	No
5	Abies spectabilis	No	No
6	Abroma augusta	No	No
7	Abrus precatorius	No	No
8	Abutilon indicum	No	No
9	Abutilon theophrasti	No	No
10	Acacia catechu	No	No
11	Acacia chundra	No	No
12	Acacia concinna	No	No
13	Acacia dealbata	No	No
14	Acacia farnesiana	No	No
15	Acacia leucophloea	No	No
16	Acacia modesta	No	No
17	Acacia nilotica	No	No
18	Acacia pennata	No	No
19	Acacia senegal	No	No
20	Acacia torta	No	No
21	Acalypha indica	No	No
22	Acanthopanax trifoliatus	No	No
23	Acanthospermum hispidum	No	No
24	Acanthus ilicifolius	No	No
25	Acer caesium	No	No
26	Acer mono	No	No
27	Achillea millefolium	No	No
28	Achyranthes aspera	No	No
29	Achyranthes bidentata	No	No
30	Aconitum atrox	No	No
31	Aconitum chasmanthum	Yes	Yes
32	Aconitum deinorrhizum	No	No
33	Aconitum falconeri	No	No
34	Aconitum ferox	No	No
35	Aconitum heterophyllum	Yes	Yes
36	Aconitum napellus	No	No
37	Aconitum palmatum	No	No
38	Aconitum violaceum	No	Yes
39	Acorus calamus	Yes	No
40	Acrotrema arnottianum	No	No
41	Actaea racemosa	No	No
42	Actaea spicata	No	No
43	Actiniopteris dichotoma	No	No
44	Actinodaphne hookeri	No	No
45	Adansonia digitata	No	No
46	Adenanthera pavonina	No	No
47	Adhatoda zeylanica	No	No
48	Adiantum capillus-veneris	No	No
49	Adiantum incisum	No	No
50	Adiantum lunulatum	No	No
51	Adiantum pedatum	No	No
52	Adiantum venustum	No	No
53	Aegle marmelos	Yes	No
54	Aerva javanica	No	No
55	Aerva lanata	No	No
56	Aesculus hippocastanum	No	No
57	Aesculus indica	No	No
58	Aframomum melegueta	No	No
59	Aganosma dichotoma	No	No
60	Agaricus albus	No	No
61	Agaricus campestris	No	No
62	Agave americana	No	No
63	Agave sisalana	No	No
64	Ageratum houstonianum	No	No
65	Aglaia odorata	No	No
66	Agrimonia pilosa	No	No
67	Agropyron repens	No	No
68	Agrostemma githago	No	No
69	Ailanthus altissima	No	No
70	Ailanthus excelsa	No	No
71	Ailanthus malabarica	No	No
72	Ajuga bracteosa	No	No
73	Alangium begoniaefolium	No	No
74	Alangium salvifolium	No	No
75	Albizia amara	No	No
76	Albizia julibrissin	No	No
77	Albizia lebbeck	Yes	No
78	Albizia procera	No	No
79	Aleurites moluccanus	No	No
80	Alhagi pseudalhagi	No	No
81	Alisma plantago-aquatica	No	No
82	Alkanna tinctoria	No	No
83	Allamanda cathartica	No	No
84	Alliaria petiolata	No	No
85	Allium ascalonicum	No	No
86	Allium cepa	No	No
87	Allium porrum	No	No
88	Allium sativum	No	No
89	Allium schoenoprasum	No	No
90	Allium tuberosum	No	No
91	Allium victorialis	No	No
92	Alnus nepalensis	No	No
93	Alnus nitida	No	No
94	Alocasia indica	No	No
95	Aloe vera	Yes	No
96	Aloysia triphylla	No	No
97	Alpinia galanga	Yes	No
98	Alpinia malaccensis	No	No
99	Alpinia officinarum	No	No
100	Alpinia speciosa	No	No
101	Alstonia scholaris	Yes	No
102	Alstonia venenata	No	No
103	Alternanthera sessilis	No	No
104	Althaea officinalis	No	No
105	Altingia excelsa	Yes	No
106	Amanita muscaria	No	No
107	Amaranthus hypochondriacus	No	No
108	Amaranthus spinosus	No	No
109	Amaranthus tricolor	No	No
110	Ammannia baccifera	No	No
111	Ammi majus	No	No
112	Ammi visnaga	No	No
113	Amomum aromaticum	No	No
114	Amomum subulatum	No	No
115	Amomum xanthioides	No	No
116	Amorpha fruticosa	No	No
117	Amorphophallus paeoniifolius	No	No
118	Amphicome emodi	No	No
119	Anacardium occidentale	No	No
120	Anacyclus pyrethrum	Yes	No
121	Anagallis arvensis	No	No
122	Anamirta cocculus	No	No
123	Ananas comosus	No	No
124	Anaphalis neelgerriana	No	No
125	Anastatica hierochuntica	No	No
126	Anchusa italica	No	No
127	Andira araroba	No	No
128	Andrographis echioides	No	No
129	Andrographis paniculata	Yes	No
130	Andropogon muricatus	No	No
131	Anemarrhena asphodeloides	No	No
132	Anemone narcissiflora	No	No
133	Anemone obtusiloba	No	No
134	Anethum graveolens	No	No
135	Anethum sowa	No	No
136	Angelica archangelica	No	No
137	Anisochilus carnosus	No	No
138	Anisomeles indica	No	No
139	Annona cherimola	No	No
140	Annona muricata	No	No
141	Annona reticulata	No	No
142	Annona squamosa	No	No
143	Anogeissus latifolia	No	No
144	Anthocephalus cadamba	No	No
145	Anthocephalus chinensis	No	No
146	Anthriscus cerefolium	No	No
147	Anthriscus sylvestris	No	No
148	Antiaris toxicaria	No	No
149	Antirrhinum majus	No	No
150	Aphanamixis polystachya	No	No
151	Apium graveolens	No	No
152	Apium leptophyllum	No	No
153	Aquilaria agallocha	Yes	No
154	Aquilegia vulgaris	No	No
155	Arabidopsis thaliana	No	No
156	Arachis hypogaea	No	No
157	Arbutus unedo	No	No
158	Arctium lappa	No	No
159	Arctostaphylos uva-ursi	No	No
160	Areca catechu	No	No
161	Argemone mexicana	No	No
162	Argyreia nervosa	No	No
163	Arisaema triphyllum	No	No
164	Aristolochia bracteolata	No	No
165	Aristolochia indica	No	No
166	Aristolochia longa	No	No
167	Aristolochia serpentaria	No	No
168	Armoracia lapathifolia	No	No
169	Armoracia rusticana	No	No
170	Arnebia euchroma	No	No
171	Arnica montana	No	No
172	Artemisia abrotanum	No	No
173	Artemisia absinthium	No	No
174	Artemisia annua	Yes	No
175	Artemisia capillaris	No	No
176	Artemisia cina	No	No
177	Artemisia dracunculus	No	No
178	Artemisia maritima	No	No
179	Artemisia pallens	No	No
180	Artemisia sieversiana	No	No
181	Artemisia vestita	No	No
182	Artemisia vulgaris	No	No
183	Artocarpus heterophyllus	No	No
184	Artocarpus integrifolia	No	No
185	Artocarpus lacucha	No	No
186	Arundo donax	No	No
187	Asarum europaeum	No	No
188	Asclepias curassavica	No	No
189	Asparagus adscendens	No	No
190	Asparagus officinalis	No	No
191	Asparagus racemosus	Yes	No
192	Asphodelus fistulosus	No	No
193	Asplenium adiantum-nigrum	No	No
194	Asteracantha longifolia	No	No
195	Astragalus gummifer	No	No
196	Astragalus hamosus	No	No
197	Atalantia monophylla	No	No
198	Atropa acuminata	No	No
199	Atropa belladonna	Yes	No
200	Avena sativa	No	No
201	Averrhoa bilimbi	No	No
202	Averrhoa carambola	No	No
203	Avicennia alba	No	No
204	Azadirachta indica	Yes	No
205	Azima tetracantha	No	No
206	Bacopa monnieri	Yes	No
207	Balanites aegyptiaca	No	No
208	Balanophora involucrata	No	No
209	Baliospermum montanum	No	No
210	Balsamodendron mukul	No	No
211	Balsamodendron myrrha	No	No
212	Bambusa arundinacea	No	No
213	Barbarea vulgaris	No	No
214	Barleria cristata	No	No
215	Barleria prionitis	No	No
216	Barleria strigosa	No	No
217	Barringtonia acutangula	No	No
218	Basella rubra	No	No
219	Bassia longifolia	No	No
220	Bauhinia malabarica	No	No
221	Bauhinia purpurea	No	No
222	Bauhinia retusa	No	No
223	Bauhinia tomentosa	No	No
224	Bauhinia vahlii	No	No
225	Bauhinia variegata	No	No
226	Belamcanda chinensis	No	No
227	Benincasa hispida	No	No
228	Berberis aristata	Yes	No
229	Berberis asiatica	No	No
230	Berberis chitria	No	No
231	Berberis vulgaris	No	No
232	Bergenia ciliata	Yes	No
233	Beta vulgaris	No	No
234	Betula alnoides	No	No
235	Betula utilis	No	No
236	Bidens pilosa	No	No
237	Bischofia javanica	No	No
238	Bixa orellana	No	No
239	Blechnum orientale	No	No
240	Blepharis edulis	No	No
241	Blighia sapida	No	No
242	Blumea balsamifera	No	No
243	Blumea densiflora	No	No
244	Blumea eriantha	No	No
245	Blumea lacera	No	No
246	Boehmeria nivea	No	No
247	Boenninghausenia albiflora	No	No
248	Boerhavia diffusa	Yes	No
249	Bombax ceiba	No	No
250	Borago officinalis	No	No
251	Borassus flabellifer	No	No
252	Borreria articularis	No	No
253	Boswellia serrata	No	No
254	Botrychium ternatum	No	No
255	Brasenia schreberi	No	No
256	Brassica nigra	No	No
257	Brassica oleracea	No	No
258	Bridelia montana	No	No
259	Bridelia retusa	No	No
260	Broussonetia papyrifera	No	No
261	Brucea sativa	No	No
262	Brugmansia suaveolens	No	Yes
263	Bruguiera gymnorrhiza	No	No
264	Brunella vulgaris	No	No
265	Bryophyllum pinnatum	No	No
266	Buchanania lanzan	No	No
267	Bunium persicum	No	No
268	Bupleurum flacutum	No	No
269	Butea monosperma	No	No
270	Buxus wallichiana	No	No
271	Caccinia crassifolia	No	No
272	Cadaba fruticosa	No	No
273	Caesalpinia bonduc	No	No
274	Caesalpinia coriaria	No	No
275	Caesalpinia decapetala	No	No
276	Caesalpinia digyny	No	No
277	Caesalpinia pulcherrima	No	No
278	Caesalpinia sappan	Yes	No
279	Cajanus cajan	No	No
280	Caladium bicolor	No	No
281	Calendula arvensis	No	No
282	Calendula officinalis	No	No
283	Callicarpa arborea	No	No
284	Callicarpa macrophylla	No	No
285	Callistemon lanceolatus	No	No
286	Calophyllum apetalum	No	Yes
287	Calophyllum inophyllum	No	No
288	Calotropis gigantea	No	No
289	Calotropis procera	No	No
290	Caltha palustris	No	No
291	Calycopteris floribunda	No	No
292	Camellia sinensis	No	No
293	Cananga odorata	No	No
294	Canarium commune	No	No
295	Canarium strictum	No	No
296	Canavalia gladiata	No	No
297	Canavalia rosea	No	No
298	Canavalia virosa	No	No
299	Cannabis sativa	No	No
300	Canscora decussata	No	No
301	Canthium parviflorum	No	No
302	Capparis aphylla	No	No
303	Capparis moonii	No	No
304	Capparis sepiaria	No	No
305	Capparis spinosa	No	No
306	Capparis zeylanica	No	No
307	Capsella bursa-pastoris	No	No
308	Capsicum annuum	No	No
309	Capsicum frutescens	No	No
310	Carallia brachiata	No	No
311	Cardamine pratensis	No	No
312	Cardiospermum halicacabum	No	No
313	Careya arborea	No	No
314	Carica papaya	No	No
315	Carissa carandas	No	No
316	Carissa opaca	No	No
317	Carpesium abrotanoides	No	No
318	Carthamus tinctorius	No	No
319	Carum carvi	No	No
320	Casearia esculenta	No	No
321	Casearia tomentosa	No	No
322	Cassia absus	No	No
323	Cassia alata	No	No
324	Cassia angustifolia	Yes	No
325	Cassia auriculata	No	No
326	Cassia fistula	No	No
327	Cassia obtusifolia	No	No
328	Cassia occidentalis	No	No
329	Cassia senna	No	No
330	Cassia siamea	No	No
331	Cassia sophera	No	No
332	Cassytha filiformis	No	No
333	Castanea sativa	No	No
334	Castanospermum australe	No	No
335	Casuarina equisetifolia	No	No
336	Catha edulis	No	No
337	Catharanthus roseus	Yes	No
338	Catunaregam spinosa	No	No
339	Cayratia carnosa	No	No
340	Cedrela toona	No	No
341	Cedrus deodara	No	No
342	Cedrus libani	No	No
343	Ceiba pentandra	No	No
344	Celastrus paniculatus	No	No
345	Celosia argentea	No	No
346	Celosia cristata	No	No
347	Cenchrus biflorus	No	No
348	Centaurea behen	No	No
349	Centaurea calcitrapa	No	No
350	Centaurea cyanus	No	No
351	Centella asiatica	Yes	No
352	Centipeda minima	No	No
353	Centratherum anthelminticum	No	No
354	Cephaelis ipecacuanha	No	No
355	Ceratonia siliqua	No	No
356	Ceratophyllum demersum	No	No
357	Cereus grandiflorus	No	No
358	Ceriops candolleana	No	No
359	Ceropegia bulbosa	No	No
360	Ceropegia juncea	No	No
361	Cetraria islandica	No	No
362	Chamaemelum nobile	No	No
363	Cheiranthus cheiri	No	No
364	Chenopodium album	No	No
365	Chenopodium ambrosioides	No	No
366	Chenopodium botrys	No	No
367	Chlorophytum arundinaceum	No	No
368	Chlorophytum tuberosum	No	No
369	Chloroxylon swietenia	No	No
370	Chondrodendron tomentosum	No	No
371	Chondrus crispus	No	No
372	Chonemorpha macrophylla	No	No
373	Chrozophora plicata	No	No
374	Chrysanthemum cinerariifolium	No	No
375	Chrysanthemum coronarium	No	No
376	Chrysanthemum indicum	No	No
377	Chrysobalanus icaco	No	No
378	Chrysophyllum cainito	No	No
379	Chukrasia tabularis	No	No
380	Cibotium barometz	No	No
381	Cicer arietinum	No	No
382	Cichorium endivia	No	No
383	Cichorium intybus	No	No
384	Cicuta virosa	No	No
385	Cimicifuga foetida	No	No
386	Cinchona officinalis	No	No
387	Cinnamomum camphora	Yes	No
388	Cinnamomum tamala	Yes	No
389	Cinnamomum verum	Yes	No
390	Cissampelos pareira	No	No
391	Cissus quadrangularis	No	No
392	Cistus creticus	No	No
393	Citrullus lanatus	No	No
394	Citrus aurantifolia	No	No
395	Citrus limetta	No	No
396	Citrus limon	No	No
397	Citrus maxima	No	No
398	Citrus paradisi	No	No
399	Citrus reticulata	No	No
400	Citrus sinensis	No	No
401	Clausena pentaphylla	No	No
402	Claviceps purpurea	No	No
403	Clematis gouriana	No	No
404	Cleome brachycarpa	No	No
405	Cleome gynandra	No	No
406	Cleome viscosa	No	No
407	Clerodendrum indicum	No	No
408	Clerodendrum inerme	No	No
409	Clerodendrum multiflorum	No	No
410	Clerodendrum serratum	No	No
411	Clinopodium vulgare	No	No
412	Clitoria ternatea	Yes	No
413	Coccinia grandis	No	No
414	Cocculus hirsutus	No	No
415	Cochlospermum gossypium	No	No
416	Cocos nucifera	No	No
417	Codonopsis ovata	No	No
418	Coffea arabica	No	No
419	Coix lacryma-jobi	No	No
420	Colchicum autumnale	No	No
421	Colchicum luteum	No	No
422	Coleus amboinicus	No	No
423	Colocasia esculenta	No	No
424	Commelina benghalensis	No	No
425	Commelina communis	No	No
426	Commiphora myrrha	No	No
427	Commiphora wightii	Yes	Yes
428	Conium maculatum	No	No
429	Consolida ajacis	No	No
430	Convallaria majalis	No	No
431	Convolvulus arvensis	No	No
432	Convolvulus prostratus	No	No
433	Convolvulus scammonia	No	No
434	Coptis teeta	Yes	Yes
435	Corchorus aestuans	No	No
436	Corchorus capsularis	No	No
437	Corchorus fascicularis	No	No
438	Corchorus olitorius	No	No
439	Cordia myxa	No	No
440	Coriandrum sativum	No	No
441	Corydalis govaniana	No	No
442	Corylus avellana	No	No
443	Corylus colurna	No	No
444	Coscinium fenestratum	Yes	No
445	Costus speciosus	No	No
446	Cotinus coggygria	No	No
447	Crataegus oxyacantha	No	No
448	Crataeva nurvala	Yes	No
449	Cressa cretica	No	No
450	Crinum asiaticum	No	No
451	Crocus sativus	Yes	No
452	Crotalaria juncea	No	No
453	Crotalaria retusa	No	No
454	Crotalaria verrucosa	No	No
455	Croton tiglium	No	No
456	Cryptolepis buchanani	Yes	No
457	Cucumis melo	No	No
458	Cucumis prophetarum	No	No
459	Cucumis sativus	No	No
460	Cucurbita maxima	No	No
461	Cucurbita moschata	No	No
462	Cucurbita pepo	No	No
463	Cuminum cyminum	No	No
464	Cupressus sempervirens	No	No
465	Curculigo orchioides	No	No
466	Curcuma amada	No	No
467	Curcuma angustifolia	No	No
468	Curcuma aromatica	No	No
469	Curcuma caesia	No	No
470	Curcuma longa	No	No
471	Curcuma zedoaria	No	No
472	Cuscuta chinensis	No	No
473	Cuscuta epithymum	No	No
474	Cuscuta europaea	No	No
475	Cuscuta reflexa	No	No
476	Cyamopsis tetragonoloba	No	No
477	Cycas revoluta	No	No
478	Cyclea arnotii	No	No
479	Cydonia oblonga	No	No
480	Cymbopogon citratus	No	No
481	Cymbopogon flexuosus	Yes	No
482	Cymbopogon jwarancusa	No	No
483	Cymbopogon martinii	Yes	No
484	Cymbopogon nardus	No	No
485	Cymbopogon schoenanthus	No	No
486	Cynanchum vincetoxicum	No	No
487	Cynara scolymus	No	No
488	Cynodon dactylon	No	No
489	Cyperus articulatus	No	No
490	Cyperus rotundus	No	No
491	Cytisus scoparius	No	No
492	Dactylis glomerata	No	No
493	Daemonorops draco	No	No
494	Dalbergia latifolia	No	No
495	Dalbergia paniculata	No	No
496	Dalbergia sissoides	No	No
497	Dalbergia sissoo	No	No
498	Dalbergia volubilis	No	No
499	Daphne oleoides	No	No
500	Datisca cannabina	No	No
501	Datura innoxia	No	No
502	Datura metel	No	No
503	Datura stramonium	No	No
504	Daucus carota	No	No
505	Decalepis hamiltonii	Yes	Yes
506	Delonix regia	No	No
507	Delphinium consolida	No	No
508	Delphinium denudatum	No	No
509	Delphinium staphisagria	No	No
510	Delphinium vestitium	No	No
511	Delphinium zalil	No	No
512	Dendrobium nobile	No	No
513	Dendrophthoe falcata	No	No
514	Derris indica	No	No
515	Derris trifoliata	No	No
516	Descurainia sophia	No	No
517	Desmodium gangeticum	Yes	No
518	Desmodium pulchellum	No	No
519	Desmodium styracifolium	No	No
520	Desmodium triflorum	No	No
521	Dianthus caryophyllus	No	No
522	Dianthus chinensis	No	No
523	Dicentra canadensis	No	No
524	Dichroa febrifuga	No	No
525	Dichrostachys cinerea	No	No
526	Dicliptera roxburghiana	No	No
527	Dicoma tomentosa	No	No
528	Dictamnus albus	No	No
529	Didymocarpus pedicellata	No	No
530	Dieffenbachia seguine	No	No
531	Digera muricata	No	No
532	Digitalis lanata	No	No
533	Digitalis purpurea	Yes	No
534	Dillenia aurea	No	No
535	Dillenia bracteata	No	No
536	Dillenia pentagyna	No	No
537	Dioscorea alata	No	No
538	Dioscorea bulbifera	Yes	No
539	Dioscorea daemona	No	No
540	Dioscorea deltoidea	No	No
541	Dioscorea pentaphylla	No	No
542	Dioscorea prazeri	No	No
543	Diospyros ebenum	No	No
544	Diospyros ferrea	No	No
545	Diospyros kaki	No	No
546	Diospyros lotus	No	No
547	Diospyros melanoxylon	No	No
548	Diospyros montana	No	No
549	Diospyros peregrina	No	No
550	Diospyros quaesita	No	Yes
551	Diospyros sylvatica	No	No
552	Diospyros tomentosa	No	No
553	Dipsacus fullonum	No	No
554	Dipterocarpus turbinatus	No	Yes
555	Dodonaea viscosa	No	No
556	Dolichandrone falcata	No	No
557	Dorema ammoniacum	No	No
558	Doronicum pardalianches	No	No
559	Dracocephalum moldavica	No	No
560	Dregea volubilis	No	No
561	Drimys winteri	No	No
562	Drosera peltata	No	No
563	Drymaria diandra	No	No
564	Dryopteris filix-mas	No	No
565	Drypetes roxburghii	No	No
566	Duchesnea indica	No	No
567	Duranta repens	No	No
568	Durio zibethinus	No	No
569	Dysoxylum binectariferum	No	No
570	Ecballium elaterium	No	No
571	Ecbolium linneanum	No	No
572	Echinochloa colona	No	No
573	Echinochloa colonum	No	No
574	Echinochloa frumentacea	No	No
575	Echinops echinatus	No	No
576	Eclipta prostrata	No	No
577	Ehretia buxifolia	No	No
578	Ehretia laevis	No	No
579	Eichhornia crassipes	No	No
580	Elaeagnus angustifolia	No	No
581	Elaeocarpus ganitrus	No	No
582	Elaeocarpus serratus	No	No
583	Elaeocarpus tuberculatus	No	No
584	Elaeodendron glaucum	No	No
585	Eleocharis dulcis	No	No
586	Elephantopus scaber	No	No
587	Elettaria cardamomum	No	No
588	Eleusine coracana	No	No
589	Eleusine indica	No	No
590	Elsholtzia blanda	No	No
591	Elsholtzia ciliata	No	No
592	Elsholtzia densa	No	No
593	Elsholtzia pilosa	No	No
594	Elsholtzia polystachya	No	No
595	Embelia ribes	Yes	No
596	Embelia robusta	No	No
597	Emilia sonchifolia	No	No
598	Enhydra fluctuans	No	No
599	Enicostemma axillare	No	No
600	Enicostemma littorale	No	No
601	Entada scandens	No	No
602	Ephedra equisetina	No	No
603	Ephedra gerardiana	No	No
604	Ephedra sinica	No	No
605	Epilobium angustifolium	No	No
606	Equisetum arvense	No	No
607	Erigeron canadensis	No	No
608	Eriobotrya japonica	No	No
609	Erodium cicutarium	No	No
610	Eruca vesicaria	No	No
611	Ervataemia coronaria	No	No
612	Erycibe paniculata	No	No
613	Eryngium caeruleum	No	No
614	Eryngium foetidum	No	No
615	Erythrina fusca	No	No
616	Erythrina stricta	No	No
617	Erythroxylum areolatum	No	No
618	Erythroxylum coca	No	No
619	Erythroxylum lucidum	No	No
620	Erythroxylum monogynum	No	No
621	Erythroxylum retusum	No	No
622	Eucalyptus camaldulensis	No	No
623	Eucalyptus citriodora	Yes	No
624	Eucalyptus globulus	No	No
625	Eugenia uniflora	No	No
626	Eulaliopsis binata	No	No
627	Eulophia nuda	No	No
628	Euonymus hamiltonianus	No	No
629	Euonymus tingens	No	No
630	Eupatorium cannabinum	No	No
631	Eupatorium triplinerve	No	No
632	Euphorbia antiquorum	No	No
633	Euphorbia dracunculoides	No	No
634	Euphorbia helioscopia	No	No
635	Euphorbia hirta	No	No
636	Euphorbia hypericifolia	No	No
637	Euphorbia lathyris	No	No
638	Euphorbia neriifolia	No	No
639	Euphorbia nivulia	No	No
640	Euphorbia pulcherrima	No	No
641	Euphorbia resinifera	No	No
642	Euphorbia royleana	No	No
643	Euphorbia thymifolia	No	No
644	Euphorbia tirucalli	No	No
645	Euphoria longan	No	No
646	Euphrasia simplex	No	No
647	Eurya acuminata	No	No
648	Eurya japonica	No	No
649	Euryale ferox	No	No
650	Evolvulus alsinoides	No	No
651	Exacum bicolor	No	No
652	Excoecaria agallocha	No	No
653	Fagonia cretica	No	No
654	Fagopyrum dibotrys	No	No
655	Fagopyrum esculentum	No	No
656	Fagopyrum tataricum	No	No
657	Fagus sylvatica	No	No
658	Farsetia hamiltonii	No	No
659	Feijoa sellowiana	No	No
660	Feronia limonia	No	No
661	Ferula alliacea	No	No
662	Ferula assa-foetida	Yes	No
663	Ferula galbaniflua	No	No
664	Ferula jaeschkeana	No	No
665	Ferula narthex	No	No
666	Ferula sumbul	No	No
667	Ficus benghalensis	No	No
668	Ficus benjamina	No	No
669	Ficus carica	No	No
670	Ficus hispida	No	No
671	Ficus lacor	No	No
672	Ficus palmata	No	No
673	Ficus racemosa	No	No
674	Ficus religiosa	No	No
675	Flacourtia indica	No	No
676	Flacourtia jangomas	No	No
677	Flemingia strobilifera	No	No
678	Foeniculum vulgare	No	No
679	Fraxinus excelsior	No	No
680	Fraxinus griffithii	No	No
681	Fraxinus hookery	No	No
682	Fraxinus ornus	No	No
683	Fritillaria imperialis	No	No
684	Fritillaria roylei	No	No
685	Fucus vesiculosus	No	No
686	Fumaria indica	No	No
687	Fumaria officinalis	No	No
688	Galeopsis tetrahit	No	No
689	Galinsoga parviflora	No	No
690	Galium aparine	No	No
691	Galium verum	No	No
692	Garcinia atroviridis	No	No
693	Garcinia cambogia	No	No
694	Garcinia cowa	No	No
695	Garcinia hanburyi	No	No
696	Garcinia indica	Yes	No
697	Garcinia mangostana	No	No
698	Garcinia morella	No	No
699	Garcinia pedunculata	No	No
700	Garcinia xanthochymus	No	No
701	Gardenia gummifera	No	No
702	Gardenia jasminoides	No	No
703	Gardenia latifolia	No	No
704	Gardenia resinifera	No	No
705	Gardenia turgida	No	No
706	Garuga pinnata	No	No
707	Gaultheria fragrantissima	No	No
708	Gelidium amansii	No	No
709	Gentiana kurroo	Yes	Yes
710	Geranium lucidum	No	No
711	Geranium nepalense	No	No
712	Geranium pratense	No	No
713	Geranium robertianum	No	No
714	Geranium sibiricum	No	No
715	Geranium wallichianum	No	No
716	Geum urbanum	No	No
717	Ginkgo biloba	Yes	No
718	Girardinia heterophylla	No	No
719	Gironniera reticulata	No	No
720	Gisekia pharnaceoides	No	No
721	Givotia rottleriformis	No	No
722	Gleditsia triacanthos	No	No
723	Glinus lotoides	No	No
724	Gloriosa superba	Yes	No
725	Glycine max	No	No
726	Glycosmis pentaphylla	No	No
727	Glycyrrhiza glabra	Yes	No
728	Glycyrrhiza uralensis	No	No
729	Gmelina arborea	Yes	No
730	Gmelina asiatica	No	No
731	Gnetum montanum	No	No
732	Gnidia glauca	No	No
733	Gordonia obtusa	No	No
734	Gossypium arboreum	No	No
735	Gossypium barbadense	No	No
736	Gossypium herbaceum	No	No
737	Gouania leptostachya	No	No
738	Grangea maderaspatana	No	No
739	Grevillea robusta	No	No
740	Grewia asiatica	No	No
741	Grewia populifolia	No	No
742	Grewia subinaequalis	No	No
743	Grewia tenax	No	No
744	Grewia tiliaefolia	No	No
745	Grewia villosa	No	No
746	Guaiacum officinale	No	No
747	Guazuma ulmifolia	No	No
748	Guizotia abyssinica	No	No
749	Gymnema sylvestre	Yes	No
750	Gymnosporia spinosa	No	No
751	Gynocardia odorata	No	No
752	Gynostemma pentaphyllum	No	No
753	Haematoxylon campechianum	No	No
754	Hamelia patens	No	No
755	Hardwickia binata	No	No
756	Hedera helix	No	No
757	Hedera nepalensis	No	No
758	Hedychium coronarium	No	No
759	Hedychium spicatum	Yes	No
760	Hedyotis corymbosa	No	No
761	Helianthus annuus	No	No
762	Helianthus tuberosus	No	No
763	Helicteres isora	No	No
764	Heliotropium indicum	No	No
765	Helleborus niger	No	No
766	Helleborus viridis	No	No
767	Hemerocallis fulva	No	No
768	Hemidesmus indicus	Yes	No
769	Hemidictyum ceterach	No	No
770	Heracleum candicans	No	No
771	Herniaria glabra	No	No
772	Heterophragma roxburghii	No	No
773	Hibiscus cannabinus	No	No
774	Hibiscus mutabilis	No	No
775	Hibiscus rosa-sinensis	Yes	No
776	Hibiscus sabdariffa	No	No
777	Hibiscus surattensis	No	No
778	Hibiscus syriacus	No	No
779	Hippophae tibetana	Yes	No
780	Hiptage benghalensis	No	No
781	Holarrhena pubescens	Yes	No
782	Holoptelea integrifolia	No	No
783	Holostemma annularis	No	No
784	Homonoia riparia	No	No
785	Hordeum vulgare	No	No
786	Houttuynia cordata	No	No
787	Hovenia dulcis	No	No
788	Humulus lupulus	No	No
789	Hura crepitans	No	No
790	Hydnocarpus kurzii	No	No
791	Hydnocarpus laurifolia	No	No
792	Hydnocarpus venenata	No	No
793	Hydrangea macrophylla	No	No
794	Hydrangea paniculata	No	No
795	Hydrilla verticillata	No	No
796	Hygrophila auriculata	No	No
797	Hymenodictyon excelsum	No	No
798	Hyoscyamus muticus	No	No
799	Hyoscyamus niger	Yes	No
800	Hypecoum leptocarpum	No	No
801	Hypericum japonicum	No	No
802	Hypericum patulum	No	No
803	Hypericum perforatum	No	No
804	Hyptis capitata	No	No
805	Hyptis suaveolens	No	No
806	Hyssopus officinalis	No	No
807	Iberis amara	No	No
808	Ichnocarpus frutescens	No	No
809	Ilex aquifolium	No	No
810	Ilex paraguariensis	No	No
811	Illicium anisatum	No	No
812	Illicium verum	No	No
813	Impatiens balsamina	No	No
814	Imperata cylindrica	No	No
815	Indigofera arrecta	No	No
816	Indigofera enneaphylla	No	No
817	Indigofera hebepetala	No	No
818	Indigofera oblongifolia	No	No
819	Indigofera tinctoria	No	No
820	Indigofera trifoliata	No	No
821	Inula cappa	No	No
822	Inula helenium	No	No
823	Inula racemosa	Yes	No
824	Ionidium suffruticosum	No	No
825	Ipomoea aquatica	No	No
826	Ipomoea batatas	No	No
827	Ipomoea bona-nox	No	No
828	Ipomoea digitata	No	No
829	Ipomoea hederacea	No	No
830	Ipomoea muricata	No	No
831	Ipomoea nil	No	No
832	Ipomoea obscura	No	No
833	Ipomoea pes-caprae	No	No
834	Ipomoea purga	No	No
835	Ipomoea purpurea	No	No
836	Ipomoea quamoclit	No	No
837	Ipomoea violacea	No	No
838	Iris ensata	No	No
839	Iris germanica	No	No
840	Iris kemaonensis	No	No
841	Iris nepalensis	No	No
842	Iris pseudacorus	No	No
843	Iris versicolor	No	No
844	Isatis tinctoria	No	No
845	Ixora coccinea	No	No
846	Ixora pavetta	No	No
847	Jacaranda acutifolia	No	No
848	Jasminum auriculatum	No	No
849	Jasminum humile	No	No
850	Jasminum multiflorum	No	No
851	Jasminum officinale	No	No
852	Jasminum sambac	No	No
853	Jateorhiza palmata	No	No
854	Jatropha curcas	No	No
855	Jatropha glandulifera	No	No
856	Jatropha gossypifolia	No	No
857	Jatropha multifida	No	No
858	Juglans regia	No	No
859	Juncus effusus	No	No
860	Juniperus communis	No	No
861	Justicia gendarussa	No	No
862	Justicia procumbens	No	No
863	Justicia tranquebariensis	No	No
864	Kadsura heteroclita	No	No
865	Kaempferia galanga	Yes	No
866	Kaempferia rotunda	No	No
867	Kalanchoe integra	No	No
868	Kalanchoe pinnata	No	No
869	Kandelia rheedii	No	No
870	Kigelia pinnata	No	No
871	Kingiodendron pinnatum	No	No
872	Kleinhovia hospita	No	No
873	Knema angustifolia	No	No
874	Kochia indica	No	No
875	Kochia scoparia	No	No
876	Krameria triandra	No	No
877	Kyllinga triceps	No	No
878	Lablab purpureus	No	No
879	Lactuca indica	No	No
880	Lactuca sativa	No	No
881	Lactuca serriola	No	No
882	Lactuca virosa	No	No
883	Lagenaria siceraria	No	No
884	Lagerstroemia flos-reginae	No	No
885	Lagerstroemia indica	No	No
886	Lagerstroemia parviflora	No	No
887	Lallemantia royleana	No	No
888	Lamium album	No	No
889	Lancea tibetica	No	No
890	Lannea coromandelica	No	No
891	Lansium domesticum	No	No
892	Lantana camara	No	No
893	Leonotis nepetifolia	No	No
894	Lasiosiphon eriocephalus	No	No
895	Lathyrus sativus	No	No
896	Laurus nobilis	No	No
897	Lavandula angustifolia	No	No
898	Lavandula stoechas	No	No
899	Lawsonia inermis	No	No
900	Lens culinaris	No	No
901	Leonurus cardiaca	No	No
902	Leonurus japonicus	No	No
903	Lepidium apetalum	No	No
904	Lepidium latifolium	No	No
905	Lepidium sativum	Yes	No
906	Lepidium virginicum	No	No
907	Leptadenia reticulata	Yes	No
908	Leptadenia spartium	No	No
909	Leucaena glauca	No	No
910	Leucas aspera	No	No
911	Leucas cephalotes	No	No
912	Ligularia tussilaginea	No	No
913	Ligustrum lucidum	No	No
914	Lilium candidum	No	No
915	Limnophila aromatica	No	No
916	Limnophila rugosa	No	No
917	Limonia acidissima	No	No
918	Limonia crenulata	No	No
919	Lindera nessiana	No	No
920	Lindera pulcherrima	No	No
921	Linum perenne	No	No
922	Linum usitatissimum	No	No
923	Lippia geminata	No	No
924	Lippia javanica	No	No
925	Lippia nodiflora	No	No
926	Liquidambar formosana	No	No
927	Liquidambar orientalis	No	No
928	Liquidambar styraciflua	No	No
929	Liriodendron tulipifera	No	No
930	Litchi chinensis	No	No
931	Lithospermum officinale	No	No
932	Litsea cubeba	No	No
933	Litsea glutinosa	Yes	No
934	Litsea monopetala	No	No
935	Litsea stocksii	No	No
936	Lobelia chinensis	No	No
937	Lobelia inflata	No	No
938	Lobelia nicotianaefolia	No	No
939	Lobularia maritima	No	No
940	Lolium temulentum	No	No
941	Lonicera japonica	No	No
942	Loranthus falcatus	No	No
943	Loranthus pentandrus	No	No
944	Ludwigia adscendens	No	No
945	Ludwigia perennis	No	No
946	Luffa acutangula	No	No
947	Luffa cylindrica	No	No
948	Luffa echinata	No	No
949	Lumnitzera racemosa	No	No
950	Lupinus albus	No	No
951	Lupinus angustifolius	No	No
952	Lupinus hirsutus	No	No
953	Lupinus luteus	No	No
954	Lupinus mutabilis	No	No
955	Luvunga scandens	No	No
956	Lycium barbarum	No	No
957	Lycopersicon esculentum	No	No
958	Lycopodium clavatum	No	No
959	Lycopus europaeus	No	No
960	Lycoris radiata	No	No
961	Lygodium flexuosum	No	No
962	Lygodium japonicum	No	No
963	Lyonia ovalifolia	No	No
964	Maclura pomifera	No	No
965	Madhuca butyracea	No	No
966	Madhuca indica	No	No
967	Madhuca longifolia	No	No
968	Magnolia grandiflora	No	No
969	Mahonia nepalensis	No	No
970	Mallotus philippensis	No	No
971	Malpighia glabra	No	No
972	Malpighia punicifolia	No	No
973	Malus pumila	No	No
974	Malva parviflora	No	No
975	Malva sylvestris	No	No
976	Malva verticillata	No	No
977	Mammea americana	No	No
978	Mangifera indica	No	No
979	Manihot esculenta	No	No
980	Manilkara kauki	No	No
981	Manilkara zapota	No	No
982	Maranta arundinacea	No	No
983	Marrubium vulgare	No	No
984	Marsdenia tenacissima	No	No
985	Marsilea minuta	No	No
986	Martynia annua	No	No
987	Matricaria recutita	Yes	No
988	Matthiola incana	No	No
989	Maytenus senegalensis	No	No
990	Meconopsis aculeata	No	No
991	Medicago polymorpha	No	No
992	Medicago sativa	No	No
993	Melaleuca genistifolia	No	No
994	Melaleuca leucadendron	No	No
995	Melastoma malabathricum	No	No
996	Melia azedarach	No	No
997	Melia composita	No	No
998	Melilotus indica	No	No
999	Melilotus officinalis	No	No
1000	Melissa axillaris	No	No
1001	Melissa officinalis	No	No
1002	Melochia corchorifolia	No	No
1003	Melothria maderaspatana	No	No
1004	Memecylon edule	No	No
1005	Mentha arvensis	Yes	No
1006	Mentha longifolia	No	No
1007	Mentha piperita	No	No
1008	Mentha rotundifolia	Yes	No
1009	Menyanthes trifoliata	No	No
1010	Merremia tridentata	No	No
1011	Mesembryanthemum crystallinum	No	No
1012	Mesua ferrea	Yes	No
1013	Michelia champaca	No	No
1014	Micromelum integerrimum	No	No
1015	Micromelum pubescens	No	No
1016	Micromeria capitellata	No	No
1017	Mikania cordata	No	No
1018	Millettia auriculata	No	No
1019	Millettia racemosa	No	No
1020	Millingtonia hortensis	No	No
1021	Mimosa pudica	No	No
1022	Mimusops elengi	No	No
1023	Mirabilis jalapa	No	No
1024	Mitragyna parvifolia	No	No
1025	Mollugo cerviana	No	No
1026	Mollugo spergula	No	No
1027	Momordica balsamina	No	No
1028	Momordica charantia	No	No
1029	Momordica cochinchinensis	No	No
1030	Monotropa uniflora	No	No
1031	Morinda citrifolia	No	No
1032	Morinda umbellata	No	No
1033	Moringa oleifera	No	No
1034	Moringa pterygosperma	No	No
1035	Morus laevigata	No	No
1036	Morus nigra	No	No
1037	Mucuna pruriens	Yes	No
1038	Muntingia calabura	No	No
1039	Murraya exotica	No	No
1040	Murraya koenigii	No	No
1041	Musa paradisiaca	No	No
1042	Mussaenda frondosa	No	No
1043	Myrica esculenta	No	No
1044	Myrica nagi	No	No
1045	Myricaria elegans	No	No
1046	Myriophyllum spicatum	No	No
1047	Myristica fragrans	No	No
1048	Myristica malabarica	No	Yes
1049	Myroxylon balsamum	No	No
1050	Myrsine africana	No	No
1051	Myrtus communis	No	No
1052	Narcissus tazetta	No	No
1053	Naregamia alata	No	No
1054	Nasturtium officinale	No	No
1055	Nelumbo nucifera	No	No
1056	Nepeta cataria	No	No
1057	Nepeta hindostana	No	No
1058	Nerium indicum	No	No
1059	Nerium oleander	No	No
1060	Nicotiana rustica	No	No
1061	Nicotiana tabacum	No	No
1062	Nigella damascena	No	No
1063	Nigella sativa	No	No
1064	Nyctanthes arbor-tristis	No	No
1065	Nymphaea alba	No	No
1066	Nymphaea odorata	No	No
1067	Ochna jabotapita	No	No
1068	Ochrocarpus longifolius	No	No
1069	Ocimum americanum	No	No
1070	Ocimum basilicum	No	No
1071	Ocimum gratissimum	No	No
1072	Ocimum kilimandscharicum	No	No
1073	Ocimum tenuiflorum	Yes	No
1074	Ocimum viride	No	No
1075	Oenanthe javanica	No	No
1076	Oenothera biennis	No	No
1077	Oenothera odorata	No	No
1078	Oldenlandia umbellata	No	No
1079	Olea europaea	No	No
1080	Onosma echioides	No	No
1081	Operculina turpethum	Yes	No
1082	Ophioglossum vulgatum	No	No
1083	Ophiorrhiza mungos	No	No
1084	Opopanax chironium	No	No
1085	Opuntia dillenii	No	No
1086	Opuntia ficus-indica	No	No
1087	Orchis latifolia	No	No
1088	Origanum majorana	No	No
1089	Origanum vulgare	No	No
1090	Oroxylum indicum	Yes	No
1091	Orthosiphon grandiflorus	No	No
1092	Oryza sativa	Yes	No
1093	Osbeckia chinensis	No	No
1094	Osmanthus fragrans	No	No
1095	Osmunda regalis	No	No
1096	Osyris wightiana	No	No
1097	Ougeinia dalbergioides	No	No
1098	Oxalis acetosella	No	No
1099	Oxalis corniculata	No	No
1100	Oxystelma secamone	No	No
1101	Paederia scandens	No	No
1102	Paeonia emodi	No	No
1103	Paeonia officinalis	No	No
1104	Panax ginseng	No	No
1105	Panax pseudoginseng	Yes	No
1106	Pandanus fascicularis	No	No
1107	Panicum maximum	No	No
1108	Panicum miliaceum	No	No
1109	Papaver argemone	No	No
1110	Papaver dubium	No	No
1111	Papaver hybridum	No	No
1112	Papaver nudicaule	No	No
1113	Papaver orientale	No	No
1114	Papaver rhoeas	No	No
1115	Papaver somniferum	No	No
1116	Paris polyphylla	No	No
1117	Parmelia perlata	Yes	No
1118	Parthenium hysterophorus	No	No
1119	Paspalum scrobiculatum	No	No
1120	Passiflora edulis	No	No
1121	Passiflora foetida	No	No
1122	Passiflora incarnata	No	No
1123	Passiflora laurifolia	No	No
1124	Passiflora quadrangularis	No	No
1125	Pastinaca sativa	No	No
1126	Paullinia asiatica	No	No
1127	Pavetta indica	No	No
1128	Pavonia odorata	No	No
1129	Pedalium murex	No	No
1130	Pedicularis longiflora	No	No
1131	Pedilanthus tithymaloides	No	No
1132	Peganum harmala	No	No
1133	Pelargonium graveolens	Yes	No
1134	Pelargonium roseum	No	No
1135	Peltophorum pterocarpum	No	No
1136	Pennisetum glaucum	No	No
1137	Pentatropis microphylla	No	No
1138	Pentatropis spiralis	No	No
1139	Pergularia extensa	No	No
1140	Perilla frutescens	No	No
1141	Periploca aphylla	No	No
1142	Periploca calophylla	No	No
1143	Persea americana	No	No
1144	Persea macrantha	No	No
1145	Petiveria alliacea	No	No
1146	Petroselinum crispum	No	No
1147	Peucedanum grande	No	No
1148	Phaseolus lunatus	No	No
1149	Phaseolus vulgaris	No	No
1150	Phlogacanthus thyrsiflorus	No	No
1151	Phoenix dactylifera	No	No
1152	Phoenix paludosa	No	Yes
1153	Phoenix sylvestris	No	No
1154	Phragmites australis	No	No
1155	Phyla nodiflora	No	No
1156	Phyllanthus acidus	No	No
1157	Phyllanthus amarus	Yes	No
1158	Phyllanthus emblica	Yes	No
1159	Phyllanthus reticulatus	No	No
1160	Phyllanthus simplex	No	No
1161	Phyllanthus urinaria	No	No
1162	Physalis alkekengi	No	No
1163	Physalis minima	No	No
1164	Physalis peruviana	No	No
1165	Physochlaina praealta	No	No
1166	Physostigma venenosum	No	No
1167	Picea abies	No	No
1168	Picrasma quassioides	No	No
1169	Picris hieracioides	No	No
1170	Picrorhiza kurroa	Yes	No
1171	Picrorhiza scrophulariiflora	No	No
1172	Pilocarpus microphyllus	No	No
1173	Pimenta racemosa	No	No
1174	Pimpinella anisum	No	No
1175	Pimpinella saxifraga	No	No
1176	Pinus gerardiana	No	No
1177	Pinus kesiya	No	No
1178	Pinus roxburghii	No	No
1179	Pinus sylvestris	No	No
1180	Piper attenuatum	No	No
1181	Piper betle	Yes	No
1182	Piper chaba	No	No
1183	Piper cubeba	Yes	No
1184	Piper hamiltonii	No	No
1185	Piper longum	Yes	No
1186	Piper nigrum	No	No
1187	Piper schmidtii	No	No
1188	Piper sylvaticum	No	No
1189	Piper wallichii	No	No
1190	Piscidia piscipula	No	No
1191	Pisonia grandis	No	No
1192	Pistacia chinensis	No	No
1193	Pistacia integerrima	No	No
1194	Pistacia lentiscus	No	No
1195	Pistacia terebinthus	No	No
1196	Pistacia vera	No	No
1197	Pistia stratiotes	No	No
1198	Pisum sativum	No	No
1199	Pithecellobium dulce	No	No
1200	Pithecellobium monadelphum	No	No
1201	Pittosporum floribundum	No	No
1202	Plantago asiatica	No	No
1203	Plantago lanceolata	No	No
1204	Plantago major	No	No
1205	Plantago ovata	Yes	No
1206	Platanus orientalis	No	No
1207	Plectranthus barbatus	Yes	No
1208	Plectranthus mollis	No	No
1209	Plectranthus rugosus	No	No
1210	Pluchea indica	No	No
1211	Pluchea lanceolata	Yes	No
1212	Plumbago indica	Yes	No
1213	Plumbago zeylanica	Yes	No
1214	Plumeria acuminata	No	No
1215	Plumeria alba	No	No
1216	Plumeria rubra	No	No
1217	Podophyllum hexandrum	Yes	No
1218	Podophyllum sikkimensis	No	No
1219	Pogostemon cablin	Yes	No
1220	Polemonium caeruleum	No	No
1221	Polianthes tuberosa	No	No
1222	Polyalthia longifolia	No	No
1223	Polycarpaea corymbosa	No	No
1224	Polycarpon prostratum	No	No
1225	Polygala chinensis	No	No
1226	Polygala senega	No	No
1227	Polygala sibirica	No	No
1228	Polygala vulgaris	No	No
1229	Polygonatum cirrhifolium	Yes	No
1230	Polygonatum multiflorum	No	No
1231	Polygonatum verticillatum	No	No
1232	Polygonum affine	No	No
1233	Polygonum amphibium	No	No
1234	Polygonum aviculare	No	No
1235	Polygonum bistorta	No	No
1236	Polygonum glabrum	No	No
1237	Polygonum hydropiper	No	No
1238	Polygonum lapathifolium	No	No
1239	Polygonum perfoliatum	No	No
1240	Polygonum plebeium	No	No
1241	Polygonum polystachyum	No	No
1242	Polypodium vulgare	No	No
1243	Polyscias fruticosa	No	No
1244	Pongamia pinnata	No	No
1245	Populus alba	No	No
1246	Populus nigra	No	No
1247	Portulaca grandiflora	No	No
1248	Portulaca oleracea	No	No
1249	Portulaca tuberosa	No	No
1250	Potentilla anserina	No	No
1251	Potentilla fruticosa	No	No
1252	Potentilla multifida	No	No
1253	Prangos pabularia	No	No
1254	Premna herbacea	No	No
1255	Premna integrifolia	Yes	No
1256	Premna latifolia	No	No
1257	Premna tomentosa	No	No
1258	Primula denticulata	No	No
1259	Primula macrophylla	No	No
1260	Primula vulgaris	No	No
1261	Prosopis chilensis	No	No
1262	Prosopis spicigera	No	No
1263	Prunella vulgaris	No	No
1264	Prunus armeniaca	No	No
1265	Prunus avium	No	No
1266	Prunus cerasoides	No	No
1267	Prunus cerasus	No	No
1268	Prunus domestica	No	No
1269	Prunus dulcis	No	No
1270	Prunus mahaleb	No	No
1271	Prunus persica	No	No
1272	Pseudarthria viscida	No	No
1273	Psidium guajava	No	No
1274	Psophocarpus tetragonolobus	No	No
1275	Psoralea corylifolia	Yes	No
1276	Pteridium aquilinum	No	No
1277	Pterocarpus dalbergioides	No	No
1278	Pterocarpus marsupium	Yes	No
1279	Pterocarpus santalinus	Yes	No
1280	Pterospermum acerifolium	No	No
1281	Pterospermum canescens	No	No
1282	Pterospermum suberifolium	No	No
1283	Pterospermum xylocarpum	No	No
1284	Pueraria lobata	No	No
1285	Pueraria phaseoloides	No	No
1286	Pueraria tuberosa	Yes	No
1287	Pulicaria dysenterica	No	No
1288	Punica granatum	No	No
1289	Putranjiva roxburghii	No	No
1290	Pygmaeopemna herbacea	No	No
1291	Pyrola rotundifolia	No	No
1292	Pyrus communis	No	No
1293	Quassia indica	No	No
1294	Quercus ilex	No	No
1295	Quercus incana	No	No
1296	Quercus infectoria	No	No
1297	Quercus robur	No	No
1298	Quillaja saponaria	No	No
1299	Quisqualis indica	No	No
1300	Radermachera xylocarpa	No	No
1301	Randia uliginosa	No	No
1302	Ranunculus arvensis	No	No
1303	Ranunculus sceleratus	No	No
1304	Raphanus sativus	No	No
1305	Rauvolfia beddomei	No	No
1306	Rauvolfia densiflora	No	No
1307	Rauvolfia micrantha	No	No
1308	Rauvolfia serpentina	Yes	No
1309	Rauvolfia tetraphylla	No	No
1310	Reissantia grahamii	No	No
1311	Reissantia indica	No	No
1312	Reseda luteola	No	No
1313	Rhamnus procumbens	No	No
1314	Rhamnus purshiana	No	No
1315	Rhamnus triquetra	No	No
1316	Rhamnus virgatus	No	No
1317	Rhamnus wightii	No	No
1318	Rheum australe	No	No
1319	Rheum emodi	No	No
1320	Rheum officinale	No	No
1321	Rheum palmatum	Yes	No
1322	Rheum rhaponticum	No	No
1323	Rheum webbianum	No	No
1324	Rhinacanthus nasutus	No	No
1325	Rhizophora mucronata	No	No
1326	Rhododendron anthopogon	No	No
1327	Rhododendron arboreum	No	No
1328	Rhododendron barbatum	No	No
1329	Rhododendron campanulatum	No	No
1330	Rhododendron cinnabarinum	No	No
1331	Rhododendron falconeri	No	No
1332	Rhododendron ponticum	No	No
1333	Rhus chinensis	No	No
1334	Rhus coriaria	No	No
1335	Rhus parviflora	No	No
1336	Rhus succedanea	No	No
1337	Rhynchosia minima	No	No
1338	Ribes nigrum	No	No
1339	Ribes rubrum	No	No
1340	Ricinus communis	No	No
1341	Rivea corymbosa	No	No
1342	Rivina humilis	No	No
1343	Robinia pseudoacacia	No	No
1344	Rorippa dubia	No	No
1345	Rorippa indica	No	No
1346	Rorippa islandica	No	No
1347	Rosa alba	No	No
1348	Rosa centifolia	No	No
1349	Rosa chinensis	No	No
1350	Rosa damascena	Yes	No
1351	Rosa eglanteria	No	No
1352	Rosa macrophylla	No	No
1353	Rosa multiflora	No	No
1354	Rosa sericea	No	No
1355	Rosa webbiana	No	No
1356	Rosmarinus officinalis	No	No
1357	Rourea minor	No	No
1358	Roylea cinerea	No	No
1359	Rubia cordifolia	No	No
1360	Rubia tinctorum	No	No
1361	Rubus ellipticus	No	No
1362	Rubus fruticosus	No	No
1363	Rubus idaeus	No	No
1364	Rubus rugosus	No	No
1365	Ruellia tuberosa	No	No
1366	Rumex acetosa	No	No
1367	Rumex acetosella	No	No
1368	Rumex crispus	No	No
1369	Rumex dentatus	No	No
1370	Rumex hastatus	No	No
1371	Rumex maritimus	No	No
1372	Rumex nepalensis	No	No
1373	Rumex vesicarius	No	No
1374	Rungia repens	No	No
1375	Ruscus aculeatus	No	No
1376	Ruta chalepensis	No	No
1377	Ruta graveolens	No	No
1378	Saccharum munja	No	No
1379	Saccharum officinarum	No	No
1380	Saccharum spontaneum	No	No
1381	Sagittaria trifolia	No	No
1382	Salacia chinensis	No	No
1383	Salix alba	No	No
1384	Salix babylonica	No	No
1385	Salix caprea	No	No
1386	Salix fragilis	No	No
1387	Salix nigra	No	No
1388	Salix tetrasperma	No	No
1389	Salvadora oleoides	No	No
1390	Salvadora persica	No	No
1391	Salvia aegyptiaca	No	No
1392	Salvia officinalis	No	No
1393	Salvia plebeia	No	No
1394	Salvia sclarea	No	No
1395	Sambucus ebulus	No	No
1396	Sambucus nigra	No	No
1397	Sandoricum indicum	No	No
1398	Sanicula europaea	No	No
1399	Sansevieria hyacinthoides	No	No
1400	Sansevieria trifasciata	No	No
1401	Santalum album	Yes	No
1402	Santolina chamaecyparissus	No	No
1403	Sapindus laurifolius	No	No
1404	Sapindus mukorossi	No	No
1405	Sapium indicum	No	No
1406	Sapium sebiferum	No	No
1407	Saponaria officinalis	No	No
1408	Saraca asoca	Yes	No
1409	Sarcococca saligna	No	No
1410	Sarcostemma acidum	No	No
1411	Sarcostemma brevistigma	No	No
1412	Sarcostemma secamone	No	No
1413	Sassafras albidum	No	No
1414	Satureja hortensis	No	No
1415	Sauropus androgynus	No	No
1416	Saussurea costus	Yes	No
1417	Saussurea gossypiphora	No	No
1418	Saussurea heteromalla	No	No
1419	Scaevola frutescens	No	No
1420	Schefflera venulosa	No	No
1421	Schima wallichii	No	No
1422	Schinus molle	No	No
1423	Schleichera oleosa	No	No
1424	Schoenoplectus grossus	No	No
1425	Schrebera swietenioides	No	No
1426	Schweinfurthia sphaerocarpa	No	No
1427	Scilla indica	No	No
1428	Scindapsus officinalis	No	No
1429	Scirpus kysoor	No	No
1430	Scirpus tuberosus	No	No
1431	Scoparia dulcis	No	No
1432	Scopolia anomala	No	No
1433	Scutellaria baicalensis	No	No
1434	Scutellaria discolor	No	No
1435	Scutellaria galericulata	No	No
1436	Secale cereale	No	No
1437	Sechium edule	No	No
1438	Securinega suffruticosa	No	No
1439	Selenicereus grandiflorus	No	No
1440	Selinum monnieri	No	No
1441	Selinum tenuifolium	No	No
1442	Selinum vaginatum	No	No
1443	Semecarpus anacardium	No	No
1444	Sempervivum tectorum	No	No
1445	Senecio aureus	No	No
1446	Senecio scandens	No	No
1447	Senecio vulgaris	No	No
1448	Serenoa repens	No	No
1449	Seronoa mexicana	No	No
1450	Seronoa minor	No	No
1451	Sesamum orientale	No	No
1452	Sesbania bispinosa	No	No
1453	Sesbania grandiflora	No	No
1454	Sesbania sesban	No	No
1455	Seseli indicum	No	No
1456	Seseli sibiricum	No	No
1457	Sesuvium portulacastrum	No	No
1458	Setaria italica	No	No
1459	Shorea robusta	No	No
1460	Sida acuta	No	No
1461	Sida cordifolia	Yes	No
1462	Sida rhombifolia	No	No
1463	Sida spinosa	No	No
1464	Sida veronicaefolia	No	No
1465	Sigesbeckia orientalis	No	No
1466	Silene vulgaris	No	No
1467	Silybum marianum	No	No
1468	Sinapis alba	No	No
1469	Sisymbrium irio	No	No
1470	Skimmia arborescens	No	No
1471	Skimmia laureola	No	No
1472	Smilax aristolochiaefolia	No	No
1473	Smilax aspera	No	No
1474	Smilax china	Yes	No
1475	Smilax glabra	No	No
1476	Smilax zeylanica	No	No
1477	Solanum anguivi	No	No
1478	Solanum aviculare	No	No
1479	Solanum dulcamara	No	No
1480	Solanum elaeagnifolium	No	No
1481	Solanum erianthum	No	No
1482	Solanum ferox	No	No
1483	Solanum indicum	No	No
1484	Solanum melongena	No	No
1485	Solanum nigrum	Yes	No
1486	Solanum spirale	No	No
1487	Solanum torvum	No	No
1488	Solanum trilobatum	No	No
1489	Solanum tuberosum	No	No
1490	Solanum virginianum	No	No
1491	Solidago virga-aurea	No	No
1492	Sonchus arvensis	No	No
1493	Sonchus asper	No	No
1494	Sonchus oleraceus	No	No
1495	Sonneratia caseolaris	No	No
1496	Sophora japonica	No	No
1497	Sophora mollis	No	No
1498	Sophora secundiflora	No	No
1499	Sophora tomentosa	No	No
1500	Sorbus aucuparia	No	No
1501	Sorghum vulgare	No	No
1502	Soymida febrifuga	No	No
1503	Sparganium stoloniferum	No	No
1504	Spathodea campanulata	No	No
1505	Spermacoce hispida	No	No
1506	Sphaeranthus indicus	No	No
1507	Spilanthes calva	No	No
1508	Spilanthes oleracea	No	No
1509	Spinacia oleracea	No	No
1510	Spondias mombin	No	No
1511	Spondias pinnata	No	No
1512	Stachys palustris	No	No
1513	Stachys sylvatica	No	No
1514	Stachytarpheta jamaicensis	No	No
1515	Stellaria aquatica	No	No
1516	Stellaria media	No	No
1517	Stellera chamaejasme	No	No
1518	Stephania glabra	No	No
1519	Stephania hernandiifolia	No	No
1520	Stephania japonica	No	No
1521	Sterculia foetida	No	No
1522	Sterculia urens	No	No
1523	Stereospermum chelonoides	Yes	No
1524	Stereospermum personatum	No	No
1525	Streblus asper	No	No
1526	Strobilanthes callosus	No	No
1527	Strobilanthes flaccidifolius	No	No
1528	Strophanthus kombe	No	No
1529	Strychnos colubrina	No	No
1530	Strychnos ignatii	No	No
1531	Strychnos nux-vomica	No	No
1532	Strychnos potatorum	No	No
1533	Styrax benzoin	No	No
1534	Styrax officinalis	No	No
1535	Styrax tonkinensis	No	No
1536	Swertia angustifolia	No	No
1537	Swertia chirata	Yes	No
1538	Swertia chirayita	No	No
1539	Swertia densifolia	No	No
1540	Swertia paniculata	No	No
1541	Swietenia mahagoni	No	No
1542	Symphorema involucratum	No	No
1543	Symphytum officinale	No	No
1544	Symplocos racemosa	No	No
1545	Syringa vulgaris	No	No
1546	Syzygium aromaticum	No	No
1547	Syzygium cumini	No	No
1548	Syzygium jambos	No	No
1549	Syzygium malaccense	No	No
1550	Syzygium zeylanicum	No	No
1551	Tabernaemontana coronaria	No	No
1552	Tabernaemontana dichotoma	No	No
1553	Tacca aspera	No	No
1554	Tacca pinnatifida	No	No
1555	Tagetes minuta	No	No
1556	Tagetes patula	No	No
1557	Tamarindus indica	No	No
1558	Tamarix aphylla	No	No
1559	Tamarix dioica	No	No
1560	Tanacetum parthenium	No	No
1561	Tanacetum vulgare	No	No
1562	Taraxacum officinale	No	No
1563	Tarenna asiatica	No	No
1564	Taxus wallichiana	Yes	No
1565	Tecoma stans	No	No
1566	Tecomella undulata	Yes	No
1567	Tectona grandis	No	No
1568	Tephrosia candida	No	No
1569	Tephrosia purpurea	No	No
1570	Tephrosia spinosa	No	No
1571	Teramnus labialis	No	No
1572	Terminalia alata	No	No
1573	Terminalia arjuna	No	No
1574	Terminalia bellirica	Yes	No
1575	Terminalia bialata	No	No
1576	Terminalia catappa	No	No
1577	Terminalia chebula	Yes	No
1578	Terminalia myriocarpa	No	No
1579	Terminalia pallida	No	Yes
1580	Terminalia paniculata	No	No
1581	Terminalia tomentosa	No	No
1582	Ternstroemia gymnanthera	No	No
1583	Tetracera akara	No	No
1584	Tetracera indica	No	No
1585	Tetracera scandens	No	No
1586	Tetragonia expansa	No	No
1587	Teucrium chamaedrys	No	No
1588	Teucrium polium	No	No
1589	Teucrium scordium	No	No
1590	Thalictrum foliolosum	No	No
1591	Thalictrum minus	No	No
1592	Theobroma cacao	No	No
1593	Thespesia lampas	No	No
1594	Thespesia populnea	No	No
1595	Thevetia peruviana	No	No
1596	Thlaspi arvense	No	No
1597	Thuja orientalis	No	No
1598	Thymus serpyllum	No	No
1599	Thymus vulgaris	No	No
1600	Tilia cordata	No	No
1601	Tilia europaea	No	No
1602	Tiliacora acuminata	No	No
1603	Tinospora cordifolia	Yes	No
1604	Tinospora crispa	No	No
1605	Tinospora malabarica	No	No
1606	Toddalia asiatica	No	No
1607	Trachelospermum fragrans	No	No
1608	Trachyspermum ammi	No	No
1609	Trachyspermum roxburghianum	No	No
1610	Tragopogon porrifolius	No	No
1611	Trapa natans	No	No
1612	Trema orientalis	No	No
1613	Trewia nudiflora	No	No
1614	Trianthema decandra	No	No
1615	Trianthema govindia	No	No
1616	Trianthema portulacastrum	No	No
1617	Tribulus alatus	No	No
1618	Tribulus terrestris	No	No
1619	Trichodesma indicum	No	No
1620	Trichodesma zeylanicum	No	No
1621	Tricholepis glaberrima	No	No
1622	Trichosanthes anguina	No	No
1623	Trichosanthes bracteata	No	No
1624	Trichosanthes cordata	No	No
1625	Trichosanthes cucumerina	No	No
1626	Trichosanthes dioica	No	No
1627	Tridax procumbens	No	No
1628	Trifolium alexandrinum	No	No
1629	Trifolium pratense	No	No
1630	Triglochin maritima	No	No
1631	Trigonella corniculata	No	No
1632	Trigonella foenum-graecum	No	No
1633	Trigonella incisa	No	No
1634	Triphasia trifolia	No	No
1635	Triticum aestivum	No	No
1636	Tropaeolum majus	No	No
1637	Turnera ulmifolia	No	No
1638	Tussilago farfara	No	No
1639	Tylophora indica	Yes	No
1640	Typha australis	No	No
1641	Typha elephantina	No	No
1642	Typhonium trilobatum	No	No
1643	Ulmus wallichiana	No	No
1644	Uncaria gambir	No	No
1645	Unona desmos	No	No
1646	Urena lobata	No	No
1647	Urginea indica	No	No
1648	Urginea maritima	No	No
1649	Urtica dioica	No	No
1650	Urtica pilulifera	No	No
1651	Usnea longissima	No	No
1652	Uvaria narum	No	No
1653	Vaccaria pyramidata	No	No
1654	Vaccinium myrtillus	No	No
1655	Valeriana dubia	No	No
1656	Valeriana jatamansi	Yes	No
1657	Valeriana officinalis	No	No
1658	Vallaris solanacea	No	No
1659	Vallisneria spiralis	No	No
1660	Vanda roxburghii	No	No
1661	Vangueria spinosa	No	No
1662	Vanilla planifolia	No	No
1663	Vateria indica	No	No
1664	Ventilago denticulata	No	No
1665	Ventilago madraspatana	No	No
1666	Vepris bilocularis	No	No
1667	Verbascum thapsus	No	No
1668	Verbena officinalis	No	No
1669	Vernonia cinerea	No	No
1670	Veronica beccabunga	No	No
1671	Vetiveria zizanioides	Yes	No
1672	Viburnum opulus	No	No
1673	Viburnum prunifolium	No	No
1674	Vicia faba	No	No
1675	Vicia hirsuta	No	No
1676	Vicia sativa	No	No
1677	Vicoa indica	No	No
1678	Victoria regia	No	No
1679	Vigna aconitifolia	No	No
1680	Vigna radiata	No	No
1681	Vigna trilobata	No	No
1682	Vigna umbellata	No	No
1683	Vigna unguiculata	No	No
1684	Vinca major	No	No
1685	Vinca minor	No	No
1686	Vinca pusilla	No	No
1687	Vinca rosea	No	No
1688	Viola odorata	Yes	No
1689	Viola tricolor	No	No
1690	Viscum album	No	No
1691	Viscum articulatum	No	No
1692	Viscum monoicum	No	No
1693	Vitex agnus-castus	No	No
1694	Vitex negundo	Yes	No
1695	Vitex peduncularis	No	No
1696	Vitex trifolia	No	No
1697	Vitis vinifera	No	No
1698	Voacanga foetida	No	No
1699	Wagatea spicata	No	No
1700	Wahlenbergia marginata	No	No
1701	Walsura trifoliata	No	No
1702	Waltheria indica	No	No
1703	Wedelia biflora	No	No
1704	Wedelia calendulaceae	No	No
1705	Wigandia caracasana	No	No
1706	Wikstroemia indica	No	No
1707	Withania coagulans	No	No
1708	Withania somnifera	Yes	No
1709	Woodfordia fruticosa	Yes	No
1710	Wrightia tinctoria	No	No
1711	Wrightia tomentosa	No	No
1712	Xanthium strumarium	No	No
1713	Ximenia americana	No	No
1714	Xylia xylocarpa	No	No
1715	Xylocarpus granatum	No	No
1716	Youngia japonica	No	No
1717	Yucca aloifolia	No	No
1718	Yucca filamentosa	No	No
1719	Yucca gloriosa	No	No
1720	Zamia angustifolia	No	Yes
1721	Zantedeschia aethiopica	No	No
1722	Zanthoxylum acanthopodium	No	No
1723	Zanthoxylum alatum	Yes	No
1724	Zanthoxylum americanum	No	No
1725	Zanthoxylum budrunga	No	No
1726	Zanthoxylum nitidum	No	No
1727	Zanthoxylum oxyphyllum	No	No
1728	Zataria multiflora	No	No
1729	Zea mays	No	No
1730	Zehneria umbellata	No	No
1731	Zingiber cassumunar	No	No
1732	Zingiber officinale	No	No
1733	Zingiber zerumbet	No	No
1734	Zizania caducifolia	No	No
1735	Ziziphus mauritiana	No	No
1736	Ziziphus nummularia	No	No
1737	Ziziphus oenoplia	No	No
1738	Ziziphus rugosa	No	No
1739	Ziziphus xylopyrus	No	No
1740	Zornia diphylla	No	No
1741	Zosima orientalis	No	No
1742	Zygophyllum simplex	No	No

## Sheet: Table S3
Supplementary Table S3: The number of druggable phytochemicals in each Indian medicinal plant in the IMPPAT database. Note that the list contains Indian medicinal plants with at least one druggable phytochemical in our database.
Indian medicinal plant	Number of druggable phytochemicals	Number of phytochemicals
Brassica oleracea	43	256
Catharanthus roseus	42	402
Zea mays	29	116
Oryza sativa	23	179
Vigna radiata	23	136
Pisum sativum	22	111
Anethum sowa	21	104
Allium cepa	20	88
Cassia obtusifolia	20	69
Camellia sinensis	19	101
Trigonella foenum-graecum	19	96
Vigna unguiculata	19	59
Lens culinaris	18	61
Caesalpinia sappan	17	42
Glycine max	16	92
Vitis vinifera	16	81
Fagopyrum esculentum	16	72
Lagenaria siceraria	16	68
Vicia faba	16	61
Allium ascalonicum	16	58
Ginkgo biloba	15	113
Phaseolus vulgaris	15	65
Psidium guajava	14	78
Atropa belladonna	14	77
Allium sativum	14	71
Papaver somniferum	13	145
Momordica charantia	13	104
Hypericum perforatum	13	81
Pueraria lobata	13	68
Glycyrrhiza glabra	12	129
Sesamum orientale	12	76
Rosmarinus officinalis	12	71
Medicago sativa	12	68
Heliotropium indicum	12	65
Sorghum vulgare	12	50
Gloriosa superba	12	22
Carthamus tinctorius	11	92
Mangifera indica	11	80
Raphanus sativus	11	62
Hippophae tibetana	11	60
Lepidium sativum	11	60
Origanum vulgare	11	58
Saccharum officinarum	11	53
Tamarindus indica	11	45
Tussilago farfara	11	34
Cassia senna	11	27
Acacia catechu	11	22
Nelumbo nucifera	10	136
Lactuca sativa	10	83
Solanum tuberosum	10	77
Madhuca longifolia	10	61
Mentha piperita	10	57
Beta vulgaris	10	51
Belamcanda chinensis	10	41
Swertia chirayita	10	41
Ailanthus altissima	10	38
Picea abies	10	38
Arabidopsis thaliana	10	35
Anogeissus latifolia	10	31
Psoralea corylifolia	9	71
Nerium oleander	9	69
Ricinus communis	9	69
Prunus cerasoides	9	43
Cydonia oblonga	9	41
Nasturtium officinale	9	37
Portulaca oleracea	9	37
Abutilon indicum	9	36
Viscum album	9	35
Cassia fistula	9	30
Crotalaria juncea	9	25
Panax ginseng	8	149
Coriandrum sativum	8	99
Ziziphus mauritiana	8	95
Withania somnifera	8	91
Morus laevigata	8	83
Pongamia pinnata	8	67
Cedrus deodara	8	66
Syzygium cumini	8	64
Ferula assa-foetida	8	57
Taxus wallichiana	8	52
Bauhinia variegata	8	50
Rheum palmatum	8	49
Plantago ovata	8	41
Terminalia chebula	8	41
Andrographis paniculata	8	40
Albizia lebbeck	8	36
Gmelina arborea	8	30
Phoenix dactylifera	8	27
Salix alba	8	25
Pterocarpus marsupium	8	23
Hordeum vulgare	7	82
Vitex negundo	7	72
Capsicum annuum	7	68
Salvia officinalis	7	68
Podophyllum hexandrum	7	67
Perilla frutescens	7	63
Cichorium intybus	7	56
Achillea millefolium	7	54
Triticum aestivum	7	54
Datura stramonium	7	46
Piper betle	7	46
Allium schoenoprasum	7	41
Paederia scandens	7	37
Prunus cerasus	7	34
Abrus precatorius	7	33
Amorphophallus paeoniifolius	7	32
Phaseolus lunatus	7	30
Ceratonia siliqua	7	28
Teucrium chamaedrys	7	26
Santolina chamaecyparissus	7	22
Rhododendron ponticum	7	19
Acacia nilotica	7	18
Cuscuta reflexa	7	16
Colchicum autumnale	7	14
Opuntia ficus-indica	7	13
Castanospermum australe	7	11
Cuminum cyminum	6	67
Melia azedarach	6	61
Carica papaya	6	60
Actaea racemosa	6	51
Manihot esculenta	6	49
Cocos nucifera	6	47
Solanum nigrum	6	46
Pteridium aquilinum	6	45
Diospyros kaki	6	43
Ipomoea batatas	6	42
Prunus persica	6	38
Phyllanthus emblica	6	36
Coccinia grandis	6	34
Luffa acutangula	6	32
Bombax ceiba	6	31
Pyrus communis	6	31
Terminalia bellirica	6	30
Cytisus scoparius	6	28
Dodonaea viscosa	6	28
Prunus domestica	6	28
Syzygium jambos	6	26
Chlorophytum tuberosum	6	24
Lawsonia inermis	6	24
Polygala senega	6	23
Sterculia urens	6	23
Grewia asiatica	6	22
Plantago lanceolata	6	19
Rhus succedanea	6	19
Althaea officinalis	6	17
Euphorbia lathyris	6	17
Salix caprea	6	16
Cotinus coggygria	6	8
Foeniculum vulgare	5	93
Juniperus communis	5	77
Citrullus lanatus	5	76
Tephrosia purpurea	5	68
Juglans regia	5	66
Rubia cordifolia	5	54
Crocus sativus	5	53
Borago officinalis	5	51
Punica granatum	5	48
Arctium lappa	5	43
Solanum melongena	5	42
Eclipta prostrata	5	38
Matricaria recutita	5	38
Polygonum hydropiper	5	38
Tribulus terrestris	5	36
Gymnema sylvestre	5	35
Leonotis nepetifolia	5	32
Datura metel	5	31
Marsdenia tenacissima	5	31
Rosa multiflora	5	31
Arachis hypogaea	5	30
Polygonum bistorta	5	30
Croton tiglium	5	29
Allium porrum	5	27
Prunus armeniaca	5	26
Spondias pinnata	5	26
Dalbergia sissoo	5	25
Euphorbia hirta	5	25
Arbutus unedo	5	24
Dioscorea alata	5	24
Sesbania grandiflora	5	24
Anacardium occidentale	5	23
Asparagus officinalis	5	23
Chamaemelum nobile	5	23
Grewia subinaequalis	5	23
Mucuna pruriens	5	22
Iris germanica	5	21
Prunus avium	5	21
Picrasma quassioides	5	20
Plectranthus barbatus	5	20
Scutellaria galericulata	5	20
Bambusa arundinacea	5	19
Indigofera tinctoria	5	16
Jatropha curcas	5	16
Artemisia abrotanum	5	15
Clerodendrum serratum	5	15
Operculina turpethum	5	15
Mimosa pudica	5	13
Eleusine coracana	5	12
Boerhavia diffusa	5	11
Rhamnus wightii	5	11
Salix babylonica	5	11
Hamelia patens	5	9
Piper nigrum	4	84
Lonicera japonica	4	83
Citrus reticulata	4	82
Glycyrrhiza uralensis	4	67
Carum carvi	4	64
Lupinus albus	4	62
Thymus vulgaris	4	57
Woodfordia fruticosa	4	56
Commiphora wightii	4	52
Fumaria indica	4	52
Piper cubeba	4	52
Artemisia dracunculus	4	51
Rosa damascena	4	48
Erythrina fusca	4	47
Picrorhiza kurroa	4	46
Thuja orientalis	4	44
Musa paradisiaca	4	42
Citrus sinensis	4	41
Agrimonia pilosa	4	39
Cicer arietinum	4	39
Gossypium herbaceum	4	36
Thymus serpyllum	4	32
Ocimum basilicum	4	30
Acacia leucophloea	4	29
Saraca asoca	4	29
Cichorium endivia	4	27
Marrubium vulgare	4	27
Plantago major	4	27
Sesbania sesban	4	27
Urtica dioica	4	27
Viola tricolor	4	27
Capparis spinosa	4	26
Quercus robur	4	26
Dioscorea bulbifera	4	25
Populus nigra	4	25
Achyranthes aspera	4	24
Balanites aegyptiaca	4	24
Convallaria majalis	4	24
Eupatorium cannabinum	4	24
Oroxylum indicum	4	24
Hibiscus rosa-sinensis	4	23
Imperata cylindrica	4	23
Kalanchoe pinnata	4	23
Stellera chamaejasme	4	23
Coffea arabica	4	22
Houttuynia cordata	4	22
Hydrangea macrophylla	4	22
Polygonum aviculare	4	22
Cajanus cajan	4	21
Sapium sebiferum	4	21
Aerva lanata	4	20
Anastatica hierochuntica	4	19
Euphorbia tirucalli	4	19
Abies spectabilis	4	17
Clerodendrum multiflorum	4	17
Lablab purpureus	4	17
Smilax china	4	17
Melilotus indica	4	15
Pedalium murex	4	15
Tinospora cordifolia	4	15
Bixa orellana	4	14
Jateorhiza palmata	4	14
Malva sylvestris	4	14
Rheum emodi	4	14
Swertia chirata	4	14
Arctostaphylos uva-ursi	4	13
Phoenix sylvestris	4	13
Eichhornia crassipes	4	12
Manilkara zapota	4	12
Phragmites australis	4	12
Triphasia trifolia	4	12
Hydrangea paniculata	4	11
Quassia indica	4	11
Osbeckia chinensis	4	10
Salix tetrasperma	4	10
Vallisneria spiralis	4	10
Acacia dealbata	4	9
Epilobium angustifolium	4	9
Platanus orientalis	4	8
Crotalaria retusa	4	7
Ipomoea purpurea	4	7
Wikstroemia indica	4	7
Iris kemaonensis	4	6
Annona squamosa	3	84
Cannabis sativa	3	81
Linum usitatissimum	3	73
Zingiber officinale	3	64
Apium graveolens	3	61
Centella asiatica	3	52
Zanthoxylum alatum	3	52
Pinus sylvestris	3	49
Eriobotrya japonica	3	47
Nigella sativa	3	47
Nepeta cataria	3	46
Santalum album	3	45
Cyperus rotundus	3	44
Melissa officinalis	3	44
Ocimum tenuiflorum	3	43
Phyllanthus amarus	3	43
Ligustrum lucidum	3	40
Mentha rotundifolia	3	40
Avena sativa	3	38
Aloe vera	3	37
Strychnos nux-vomica	3	37
Albizia julibrissin	3	36
Chenopodium album	3	35
Stellaria media	3	34
Viola odorata	3	34
Cynodon dactylon	3	33
Holarrhena pubescens	3	33
Eruca vesicaria	3	32
Semecarpus anacardium	3	32
Citrus limon	3	31
Daucus carota	3	31
Nerium indicum	3	31
Chrysanthemum indicum	3	30
Melilotus officinalis	3	30
Butea monosperma	3	29
Hedera helix	3	29
Ribes nigrum	3	29
Boswellia serrata	3	28
Castanea sativa	3	27
Plantago asiatica	3	27
Citrus paradisi	3	26
Lamium album	3	26
Fumaria officinalis	3	25
Spinacia oleracea	3	25
Basella rubra	3	24
Boehmeria nivea	3	24
Acacia farnesiana	3	23
Datura innoxia	3	23
Helianthus tuberosus	3	23
Trapa natans	3	23
Chrysanthemum coronarium	3	22
Hygrophila auriculata	3	22
Ipomoea aquatica	3	22
Lycoris radiata	3	22
Rhynchosia minima	3	22
Trifolium pratense	3	22
Arnica montana	3	21
Desmodium gangeticum	3	21
Guizotia abyssinica	3	21
Sigesbeckia orientalis	3	21
Abelmoschus esculentus	3	20
Aconitum napellus	3	20
Origanum majorana	3	20
Terminalia catappa	3	20
Annona cherimola	3	19
Caesalpinia pulcherrima	3	19
Centaurea calcitrapa	3	19
Garcinia mangostana	3	19
Hibiscus cannabinus	3	19
Acacia senegal	3	18
Colocasia esculenta	3	18
Rumex crispus	3	18
Rumex vesicarius	3	17
Malus pumila	3	16
Potentilla anserina	3	15
Anamirta cocculus	3	14
Hypericum japonicum	3	14
Malpighia glabra	3	14
Menyanthes trifoliata	3	14
Vigna trilobata	3	14
Arnebia euchroma	3	13
Cucumis prophetarum	3	13
Scoparia dulcis	3	13
Soymida febrifuga	3	13
Viburnum prunifolium	3	13
Abutilon theophrasti	3	12
Acacia concinna	3	12
Allium victorialis	3	12
Artocarpus heterophyllus	3	12
Dillenia aurea	3	12
Phyllanthus acidus	3	12
Rheum australe	3	12
Rheum officinale	3	12
Elaeagnus angustifolia	3	11
Eucalyptus citriodora	3	11
Ficus lacor	3	11
Lepidium virginicum	3	11
Salix fragilis	3	11
Chrysophyllum cainito	3	10
Melastoma malabathricum	3	10
Potentilla fruticosa	3	10
Euphrasia simplex	3	9
Lagerstroemia indica	3	9
Lupinus luteus	3	9
Cyamopsis tetragonoloba	3	8
Dalbergia sissoides	3	8
Geranium pratense	3	8
Lallemantia royleana	3	8
Allamanda cathartica	3	7
Bergenia ciliata	3	7
Pterocarpus dalbergioides	3	7
Trigonella incisa	3	7
Viburnum opulus	3	7
Zantedeschia aethiopica	3	7
Cassia angustifolia	3	6
Cynara scolymus	3	6
Scutellaria discolor	3	6
Agaricus campestris	3	5
Casearia esculenta	3	5
Hardwickia binata	3	5
Mikania cordata	3	5
Salvia aegyptiaca	3	5
Vicoa indica	3	5
Cassia alata	3	4
Elaeocarpus tuberculatus	3	4
Iris nepalensis	3	4
Rhamnus procumbens	3	4
Rhamnus triquetra	3	4
Colchicum luteum	3	3
Senecio vulgaris	3	3
Azadirachta indica	2	96
Myristica fragrans	2	68
Hibiscus sabdariffa	2	53
Ruta graveolens	2	52
Digitalis purpurea	2	47
Tagetes patula	2	46
Limonia acidissima	2	45
Trachyspermum ammi	2	43
Valeriana officinalis	2	42
Digitalis lanata	2	40
Aristolochia indica	2	39
Peganum harmala	2	39
Argemone mexicana	2	36
Hyoscyamus niger	2	36
Carissa carandas	2	35
Illicium verum	2	34
Mallotus philippensis	2	33
Passiflora edulis	2	32
Chrysanthemum cinerariifolium	2	30
Equisetum arvense	2	30
Pterocarpus santalinus	2	30
Mentha longifolia	2	29
Trichosanthes anguina	2	29
Aegle marmelos	2	28
Ribes rubrum	2	28
Cimicifuga foetida	2	25
Leucas cephalotes	2	25
Pimpinella anisum	2	25
Tragopogon porrifolius	2	24
Areca catechu	2	23
Fagonia cretica	2	23
Fucus vesiculosus	2	23
Physalis peruviana	2	23
Pinus roxburghii	2	23
Theobroma cacao	2	23
Benincasa hispida	2	22
Catunaregam spinosa	2	22
Averrhoa carambola	2	21
Bacopa monnieri	2	21
Sambucus nigra	2	21
Shorea robusta	2	21
Tanacetum vulgare	2	21
Celastrus paniculatus	2	20
Mimusops elengi	2	20
Morinda citrifolia	2	20
Cleome gynandra	2	19
Eugenia uniflora	2	19
Euphorbia pulcherrima	2	19
Ilex paraguariensis	2	19
Leonurus cardiaca	2	19
Pinus gerardiana	2	19
Rubus fruticosus	2	19
Sinapis alba	2	19
Teramnus labialis	2	19
Ananas comosus	2	18
Calotropis procera	2	18
Madhuca indica	2	18
Mesua ferrea	2	18
Polypodium vulgare	2	18
Hemidictyum ceterach	2	17
Lippia javanica	2	17
Pistacia lentiscus	2	17
Rosa centifolia	2	17
Taraxacum officinale	2	17
Cycas revoluta	2	16
Dipsacus fullonum	2	16
Eleocharis dulcis	2	16
Hibiscus syriacus	2	16
Litchi chinensis	2	16
Oenothera biennis	2	16
Roylea cinerea	2	16
Sonchus oleraceus	2	16
Urginea maritima	2	16
Ageratum houstonianum	2	15
Ceiba pentandra	2	15
Clitoria ternatea	2	15
Conium maculatum	2	15
Rhus chinensis	2	15
Schinus molle	2	15
Sisymbrium irio	2	15
Solanum torvum	2	15
Sorbus aucuparia	2	15
Vicia sativa	2	15
Xanthium strumarium	2	15
Annona muricata	2	14
Artemisia absinthium	2	14
Brunella vulgaris	2	14
Catha edulis	2	14
Helleborus niger	2	14
Nicotiana rustica	2	14
Acalypha indica	2	13
Convolvulus prostratus	2	13
Erythroxylum coca	2	13
Lactuca indica	2	13
Maranta arundinacea	2	13
Mirabilis jalapa	2	13
Rumex acetosella	2	13
Aleurites moluccanus	2	12
Ephedra gerardiana	2	12
Salvadora oleoides	2	12
Selinum monnieri	2	12
Stachytarpheta jamaicensis	2	12
Stephania japonica	2	12
Artemisia annua	2	11
Capsella bursa-pastoris	2	11
Commelina communis	2	11
Durio zibethinus	2	11
Entada scandens	2	11
Matthiola incana	2	11
Morus nigra	2	11
Oxalis corniculata	2	11
Persea americana	2	11
Senecio scandens	2	11
Solidago virga-aurea	2	11
Sterculia foetida	2	11
Hemerocallis fulva	2	10
Malva parviflora	2	10
Phyla nodiflora	2	10
Rhamnus purshiana	2	10
Robinia pseudoacacia	2	10
Rumex dentatus	2	10
Sauropus androgynus	2	10
Smilax glabra	2	10
Sparganium stoloniferum	2	10
Spondias mombin	2	10
Trichosanthes dioica	2	10
Ventilago madraspatana	2	10
Agrostemma githago	2	9
Averrhoa bilimbi	2	9
Corchorus fascicularis	2	9
Illicium anisatum	2	9
Lithospermum officinale	2	9
Muntingia calabura	2	9
Passiflora foetida	2	9
Sida rhombifolia	2	9
Syzygium malaccense	2	9
Urtica pilulifera	2	9
Ventilago denticulata	2	9
Alstonia venenata	2	8
Cetraria islandica	2	8
Holostemma annularis	2	8
Lycopus europaeus	2	8
Lygodium flexuosum	2	8
Murraya exotica	2	8
Ocimum americanum	2	8
Osmunda regalis	2	8
Rhus parviflora	2	8
Spathodea campanulata	2	8
Amanita muscaria	2	7
Artocarpus integrifolia	2	7
Bassia longifolia	2	7
Clerodendrum indicum	2	7
Gleditsia triacanthos	2	7
Limnophila aromatica	2	7
Zygophyllum simplex	2	7
Adansonia digitata	2	6
Caccinia crassifolia	2	6
Elephantopus scaber	2	6
Exacum bicolor	2	6
Myrsine africana	2	6
Petiveria alliacea	2	6
Swertia paniculata	2	6
Wedelia calendulaceae	2	6
Aerva javanica	2	5
Coleus amboinicus	2	5
Dendrophthoe falcata	2	5
Dichroa febrifuga	2	5
Erodium cicutarium	2	5
Gardenia gummifera	2	5
Hibiscus surattensis	2	5
Ipomoea nil	2	5
Nymphaea alba	2	5
Ougeinia dalbergioides	2	5
Picris hieracioides	2	5
Piper chaba	2	5
Scutellaria baicalensis	2	5
Strophanthus kombe	2	5
Vateria indica	2	5
Centratherum anthelminticum	2	4
Indigofera arrecta	2	4
Moringa pterygosperma	2	4
Polygonatum multiflorum	2	4
Polygonum affine	2	4
Radermachera xylocarpa	2	4
Saccharum munja	2	4
Balanophora involucrata	2	3
Lobularia maritima	2	3
Merremia tridentata	2	3
Orthosiphon grandiflorus	2	3
Scindapsus officinalis	2	3
Senecio aureus	2	3
Seronoa minor	2	3
Ulmus wallichiana	2	3
Usnea longissima	2	3
Canavalia gladiata	2	2
Canavalia rosea	2	2
Canavalia virosa	2	2
Flemingia strobilifera	2	2
Pueraria phaseoloides	2	2
Valeriana jatamansi	1	102
Solanum anguivi	1	55
Acorus calamus	1	50
Jasminum officinale	1	50
Alangium salvifolium	1	48
Cinnamomum verum	1	43
Costus speciosus	1	41
Broussonetia papyrifera	1	39
Inula racemosa	1	39
Cymbopogon citratus	1	37
Cucumis sativus	1	33
Terminalia arjuna	1	32
Prunus dulcis	1	31
Salvia sclarea	1	31
Angelica archangelica	1	30
Anthocephalus chinensis	1	30
Nyctanthes arbor-tristis	1	30
Vernonia cinerea	1	30
Lycopodium clavatum	1	29
Artemisia capillaris	1	28
Citrus limetta	1	27
Pistacia chinensis	1	26
Quisqualis indica	1	26
Aconitum heterophyllum	1	25
Myrtus communis	1	25
Achyranthes bidentata	1	24
Armoracia rusticana	1	24
Solanum virginianum	1	24
Cucurbita maxima	1	23
Geranium lucidum	1	23
Laurus nobilis	1	23
Barringtonia acutangula	1	22
Buchanania lanzan	1	22
Capsicum frutescens	1	22
Myrica esculenta	1	22
Quercus infectoria	1	22
Sapindus laurifolius	1	22
Tridax procumbens	1	22
Dendrobium nobile	1	21
Thespesia populnea	1	21
Brassica nigra	1	20
Corylus avellana	1	20
Curcuma longa	1	20
Helicteres isora	1	20
Lactuca serriola	1	20
Liquidambar orientalis	1	20
Rhododendron anthopogon	1	20
Adhatoda zeylanica	1	19
Argyreia nervosa	1	19
Calendula officinalis	1	19
Corchorus olitorius	1	19
Drimys winteri	1	19
Erigeron canadensis	1	19
Hemidesmus indicus	1	19
Holoptelea integrifolia	1	19
Asparagus racemosus	1	18
Cissampelos pareira	1	18
Enicostemma axillare	1	18
Hyssopus officinalis	1	18
Nepeta hindostana	1	18
Alstonia scholaris	1	17
Chenopodium ambrosioides	1	17
Cinnamomum tamala	1	17
Cucurbita pepo	1	17
Duchesnea indica	1	17
Eryngium foetidum	1	17
Ficus carica	1	17
Osmanthus fragrans	1	17
Pterospermum canescens	1	17
Rhus coriaria	1	17
Rubia tinctorum	1	17
Selinum vaginatum	1	17
Consolida ajacis	1	16
Galium verum	1	16
Pogostemon cablin	1	16
Serenoa repens	1	16
Zanthoxylum budrunga	1	16
Alliaria petiolata	1	15
Annona reticulata	1	15
Dioscorea pentaphylla	1	15
Moringa oleifera	1	15
Trichosanthes cucumerina	1	15
Alkanna tinctoria	1	14
Callicarpa macrophylla	1	14
Dianthus caryophyllus	1	14
Lavandula stoechas	1	14
Leptadenia reticulata	1	14
Lycopersicon esculentum	1	14
Mammea americana	1	14
Polygonum polystachyum	1	14
Chondrus crispus	1	13
Ephedra sinica	1	13
Euonymus hamiltonianus	1	13
Sonchus asper	1	13
Stereospermum chelonoides	1	13
Ailanthus excelsa	1	12
Centipeda minima	1	12
Cinchona officinalis	1	12
Diospyros peregrina	1	12
Erythroxylum monogynum	1	12
Eucalyptus globulus	1	12
Eupatorium triplinerve	1	12
Iris versicolor	1	12
Ixora pavetta	1	12
Lannea coromandelica	1	12
Leonurus japonicus	1	12
Maclura pomifera	1	12
Petroselinum crispum	1	12
Rhizophora mucronata	1	12
Allium tuberosum	1	11
Amaranthus spinosus	1	11
Centaurea cyanus	1	11
Desmodium styracifolium	1	11
Elaeocarpus ganitrus	1	11
Ficus hispida	1	11
Gardenia jasminoides	1	11
Pergularia extensa	1	11
Scopolia anomala	1	11
Terminalia pallida	1	11
Tylophora indica	1	11
Adiantum capillus-veneris	1	10
Caltha palustris	1	10
Cissus quadrangularis	1	10
Datisca cannabina	1	10
Enicostemma littorale	1	10
Euphorbia dracunculoides	1	10
Jacaranda acutifolia	1	10
Lyonia ovalifolia	1	10
Picrorhiza scrophulariiflora	1	10
Plumbago zeylanica	1	10
Rumex maritimus	1	10
Symplocos racemosa	1	10
Tacca aspera	1	10
Toddalia asiatica	1	10
Boenninghausenia albiflora	1	9
Capparis zeylanica	1	9
Cassia occidentalis	1	9
Cucurbita moschata	1	9
Decalepis hamiltonii	1	9
Euphorbia helioscopia	1	9
Euphorbia hypericifolia	1	9
Flacourtia jangomas	1	9
Hura crepitans	1	9
Lactuca virosa	1	9
Lilium candidum	1	9
Polygonum lapathifolium	1	9
Quercus incana	1	9
Sapindus mukorossi	1	9
Tamarix aphylla	1	9
Trianthema portulacastrum	1	9
Trigonella corniculata	1	9
Vitex trifolia	1	9
Acer mono	1	8
Asclepias curassavica	1	8
Cadaba fruticosa	1	8
Cassia sophera	1	8
Clausena pentaphylla	1	8
Commiphora myrrha	1	8
Delonix regia	1	8
Dichrostachys cinerea	1	8
Euphorbia royleana	1	8
Galium aparine	1	8
Hibiscus mutabilis	1	8
Indigofera oblongifolia	1	8
Micromelum pubescens	1	8
Psophocarpus tetragonolobus	1	8
Rhododendron arboreum	1	8
Rumex acetosa	1	8
Sagittaria trifolia	1	8
Sechium edule	1	8
Tilia cordata	1	8
Tilia europaea	1	8
Trachelospermum fragrans	1	8
Tribulus alatus	1	8
Ziziphus rugosa	1	8
Alnus nitida	1	7
Berberis vulgaris	1	7
Blighia sapida	1	7
Cocculus hirsutus	1	7
Cuscuta chinensis	1	7
Dalbergia paniculata	1	7
Descurainia sophia	1	7
Drosera peltata	1	7
Elaeocarpus serratus	1	7
Embelia ribes	1	7
Fraxinus excelsior	1	7
Fraxinus hookery	1	7
Fraxinus ornus	1	7
Garcinia cowa	1	7
Hypericum patulum	1	7
Kalanchoe integra	1	7
Liriodendron tulipifera	1	7
Manilkara kauki	1	7
Momordica cochinchinensis	1	7
Mussaenda frondosa	1	7
Nigella damascena	1	7
Olea europaea	1	7
Pennisetum glaucum	1	7
Pithecellobium dulce	1	7
Pithecellobium monadelphum	1	7
Pterospermum acerifolium	1	7
Rhododendron campanulatum	1	7
Salvia plebeia	1	7
Sansevieria trifasciata	1	7
Tabernaemontana coronaria	1	7
Tamarix dioica	1	7
Terminalia myriocarpa	1	7
Vigna aconitifolia	1	7
Ziziphus nummularia	1	7
Acanthopanax trifoliatus	1	6
Aesculus hippocastanum	1	6
Aloysia triphylla	1	6
Brucea sativa	1	6
Caesalpinia coriaria	1	6
Cardiospermum halicacabum	1	6
Cryptolepis buchanani	1	6
Ehretia laevis	1	6
Emilia sonchifolia	1	6
Ferula alliacea	1	6
Ficus benghalensis	1	6
Gymnosporia spinosa	1	6
Ipomoea bona-nox	1	6
Juncus effusus	1	6
Mesembryanthemum crystallinum	1	6
Panicum miliaceum	1	6
Passiflora quadrangularis	1	6
Paullinia asiatica	1	6
Peucedanum grande	1	6
Primula denticulata	1	6
Pyrola rotundifolia	1	6
Setaria italica	1	6
Wahlenbergia marginata	1	6
Abies pindrow	1	5
Alhagi pseudalhagi	1	5
Atropa acuminata	1	5
Carissa opaca	1	5
Cassia auriculata	1	5
Casuarina equisetifolia	1	5
Cuscuta europaea	1	5
Delphinium consolida	1	5
Heterophragma roxburghii	1	5
Humulus lupulus	1	5
Leucaena glauca	1	5
Martynia annua	1	5
Populus alba	1	5
Prunus mahaleb	1	5
Skimmia laureola	1	5
Typhonium trilobatum	1	5
Ximenia americana	1	5
Albizia procera	1	4
Ammi visnaga	1	4
Anchusa italica	1	4
Asparagus adscendens	1	4
Barleria cristata	1	4
Bridelia retusa	1	4
Caesalpinia digyny	1	4
Cassia absus	1	4
Cuscuta epithymum	1	4
Dysoxylum binectariferum	1	4
Flacourtia indica	1	4
Gisekia pharnaceoides	1	4
Jatropha multifida	1	4
Kleinhovia hospita	1	4
Melothria maderaspatana	1	4
Rubus idaeus	1	4
Rubus rugosus	1	4
Rungia repens	1	4
Salacia chinensis	1	4
Stachys palustris	1	4
Swertia densifolia	1	4
Terminalia paniculata	1	4
Tropaeolum majus	1	4
Urena lobata	1	4
Withania coagulans	1	4
Aganosma dichotoma	1	3
Anisochilus carnosus	1	3
Armoracia lapathifolia	1	3
Blumea densiflora	1	3
Cayratia carnosa	1	3
Cheiranthus cheiri	1	3
Chrysobalanus icaco	1	3
Cochlospermum gossypium	1	3
Convolvulus scammonia	1	3
Derris indica	1	3
Dolichandrone falcata	1	3
Galinsoga parviflora	1	3
Gardenia resinifera	1	3
Ilex aquifolium	1	3
Micromelum integerrimum	1	3
Millingtonia hortensis	1	3
Onosma echioides	1	3
Papaver dubium	1	3
Parmelia perlata	1	3
Polygonatum verticillatum	1	3
Prosopis spicigera	1	3
Salix nigra	1	3
Sanicula europaea	1	3
Syringa vulgaris	1	3
Tinospora crispa	1	3
Uncaria gambir	1	3
Veronica beccabunga	1	3
Victoria regia	1	3
Waltheria indica	1	3
Zehneria umbellata	1	3
Artocarpus lacucha	1	2
Astragalus hamosus	1	2
Calendula arvensis	1	2
Celosia argentea	1	2
Ceropegia bulbosa	1	2
Cibotium barometz	1	2
Dalbergia volubilis	1	2
Dieffenbachia seguine	1	2
Dregea volubilis	1	2
Feijoa sellowiana	1	2
Geranium robertianum	1	2
Ichnocarpus frutescens	1	2
Jatropha glandulifera	1	2
Kigelia pinnata	1	2
Malpighia punicifolia	1	2
Passiflora laurifolia	1	2
Polygonum amphibium	1	2
Portulaca tuberosa	1	2
Primula vulgaris	1	2
Smilax aspera	1	2
Symphytum officinale	1	2
Thespesia lampas	1	2
Unona desmos	1	2
Corylus colurna	1	1
Crataegus oxyacantha	1	1
Euphorbia resinifera	1	1
Indigofera hebepetala	1	1
Indigofera trifoliata	1	1
Lippia nodiflora	1	1
Osyris wightiana	1	1
Polygala vulgaris	1	1
Pseudarthria viscida	1	1
Rosa macrophylla	1	1
Rosa sericea	1	1
Rosa webbiana	1	1
Rubus ellipticus	1	1
Seronoa mexicana	1	1
Trifolium alexandrinum	1	1
Vigna umbellata	1	1
Zizania caducifolia	1	1
